# Supplementary material for: Relatedness, Conflict, and the Evolution of Eusociality
Source: PLoS Biol. 2015 Mar 23;13(3):e1002098. doi: 10.1371/journal.pbio.1002098 (PMC4370713; doi:10.1371/journal.pbio.1002098)
Supplement: S3 Code — (ZIP) [file pbio.1002098.s003.zip]

Archive with 3 entries (2 files):
- S3_CodeWCModel.R
- __MACOSX/
- __MACOSX/._S3_CodeWCModel.R
