# Supplementary material for: Relatedness, Conflict, and the Evolution of Eusociality
Source: PLoS Biol. 2015 Mar 23;13(3):e1002098. doi: 10.1371/journal.pbio.1002098 (PMC4370713; doi:10.1371/journal.pbio.1002098)
Supplement: S4 Code — (ZIP) [file pbio.1002098.s004.zip › S4_CodeQCModel.R]

# Model with queen control

# Simulation parameters
N <- 50000 # time steps
DELTA <- 0.1 # delta t
MAX <- 50 # max colony size
EPSILON <- 0.1 # extinction level

# Population parameters (We vary b,r,q, so excluded here)
b0 <- 0.5 # init birth
d0 <- 0.1 # init death
d <- 0.01 # final death
eta <- 0.01 # density limitation parameter
alpha <- 0.1 # worker death
m <- 3 # threshold value

# Density of simulations in param space
J <- 9 # number of q points
QVALUES <- c(1:J)/(J+1)
U <- 20 # number of b points
UVALUES <- c(1:U)*0.5
V <- 11 # number of r points
VVALUES <- c(0:(V-1))/(V-1)

# Arrays for output form simulation
SIVALUES <- 0*c(1:J)
EIVALUES <- 0*c(1:J)
DATA <- matrix(0,U*V*J,5)

# Calculates density limitation
calcphi <- function(POPSIZE) {
  return(1/(1+eta*POPSIZE))
}

# Main Simulation
for (u in U:1) { # Vary over b
  b <- b0*u
  B <- c(rep(b0, (m-1)), rep(b, MAX-(m-1)))
  D <- c(rep(d0, (m-1)), rep(d, MAX-(m-1)))
  
  for (v in 1:V) { # Vary over r
    r <- (v-1)/(V-1)
    
    for (j in 1:J) { # Vary over q
      Q <- rep(QVALUES[j],MAX)
      
      # Init population vectors
      S <- c(200, rep(0,MAX-1))
      E <- c(200, rep(0,MAX-1))
      
      # Temp population vectors
      s <- c(0, rep(0,MAX-1))
      e <- c(0, rep(0,MAX-1))
      
      # Temp population vars
      SICOUNT <- sum(S*c(1:MAX))
      EICOUNT <- sum(E*c(1:MAX))
      POPSIZE <- (SICOUNT+EICOUNT)
      phi <- calcphi(POPSIZE)
      
      # Run simulation for particular b and r ranging over q
      for (k in 1:N) { # Increment over time
        
        if (min(S) < 0 | min(E) < 0){ # Error if either population is neg
          print("Error: Negative Population")
          break
        }
        
        if (EICOUNT < EPSILON | SICOUNT < EPSILON) break # If either pop near 0
		
        ##### QC Equations
        
        fs = sum(B*S)/(sum(B*S)+sum(B*E))
        fe = sum(B*E)/(sum(B*S)+sum(B*E))
        
        aa = B[1]*phi*(r+(1-r)*fs)*S[1] + sum(B*phi*(1-r)*fs*
          (1-Q)*E)-D[1]*S[1]
        s[1] = S[1] + aa*DELTA
        
        cc = sum(B*phi*(1-Q)*(r+(1-r)*fe)*E) + B[1]*phi*(1-r)*
          fe*S[1] - B[1]*phi*Q[1]*E[1] - D[1]*E[1] + alpha*E[2]
        e[1] = E[1] + cc*DELTA
        
        for (i in 2:(MAX-1)) {
          dd = B[i-1]*phi*Q[i-1]*E[i-1] - B[i]*phi*Q[i]*E[i] - 
            D[i]*E[i]-alpha*(i-1)*E[i]+alpha*i*E[i+1]
          e[i] = E[i] + dd*DELTA
        }
        
        for (i in MAX) {
          dd = B[i-1]*phi*Q[i-1]*E[i-1] - B[i]*phi*Q[i]*E[i] - 
            D[i]*E[i]-alpha*(i-1)*E[i]
          e[i] = E[i] + dd*DELTA
        }
        
        #####
        
        # Update population vectors
        S = s
        E = e
        
        SICOUNT <- sum(S*c(1:MAX))
        EICOUNT <- sum(E*c(1:MAX))
        POPSIZE <- (SICOUNT+EICOUNT)
        phi <- calcphi(POPSIZE)
      }
      
      print(SICOUNT)
      print(EICOUNT)
      SIVALUES[j] <- SICOUNT
      EIVALUES[j] <- EICOUNT
      
      # Store data points
      DATA[((u-1)*V+v-1)*J+j,] = c(Q[j],r,b,SIVALUES[j],EIVALUES[j])
    }
    
    # Plot final popsize vs q
    plot(QVALUES, SIVALUES, type="o", col="red", ylim=c(0,max(
      max(SIVALUES),max(EIVALUES))+50), xlab = "Probability to stay, q", ylab = 
      "Individuals", main = paste("WC (r,b) = (",r,",",b,")"))
    lines(QVALUES, EIVALUES, type="o", col="blue", pch=22, lty=2)
  }
}

# Plot
DATAPLOT <- matrix(0,U*V,2)
count = 1
for (u in 1:U){
  for (v in 1:V) {
    for (j in 1:J) {
      if (DATA[((u-1)*V+v-1)*J+j,5] > DATA[((u-1)*V+v-1)*J+j,4]) {
        DATAPLOT[count,1] = DATA[((u-1)*V+v-1)*J+j,2]
        DATAPLOT[count,2] = DATA[((u-1)*V+v-1)*J+j,3]
        count = count+1
        break
      }
    }
  }
}
DATAPLOT = DATAPLOT[1:(count-1),]
plot(DATAPLOT[,1],DATAPLOT[,2],xlim = c(0,1),ylim = 
  c(0,10),pch=c(1),xlab = "Relatedness r", ylab = "Queen birthrate b", main = 
  "Eusociality is favored under the control of:")
legend(x="topleft",xpd=TRUE,inset=c(0,-0.17),legend=c("Queen only"),pch=c(1),bty="n",ncol=1)
