# Supplementary material for: Relatedness, Conflict, and the Evolution of Eusociality
Source: PLoS Biol. 2015 Mar 23;13(3):e1002098. doi: 10.1371/journal.pbio.1002098 (PMC4370713; doi:10.1371/journal.pbio.1002098)
Supplement: S1 Dataset — (XLSX) [file pbio.1002098.s006.xlsx]

## Sheet: OriginalModel
q	b	SolitaryPopSizeFinal	EusocialPopSizeFinal
0.1	0.5	399.886	0.0998605
0.2	0.5	399.869	0.0997108
0.3	0.5	399.848	0.0997037
0.4	0.5	399.822	0.0995644
0.5	0.5	399.791	0.099261
0.6	0.5	399.754	0.0992824
0.7	0.5	399.714	0.0989903
0.8	0.5	399.673	0.0992733
0.9	0.5	399.637	0.0989777
0.1	1	399.887	0.099814
0.2	1	399.871	0.0997856
0.3	1	399.855	0.0995209
0.4	1	399.837	0.0996466
0.5	1	399.821	0.0995986
0.6	1	399.807	0.0993167
0.7	1	399.796	0.0994884
0.8	1	399.787	0.099558
0.9	1	399.78	0.0995248
0.1	1.5	399.887	0.0998446
0.2	1.5	399.874	0.0997998
0.3	1.5	399.861	0.0997012
0.4	1.5	399.852	0.0996474
0.5	1.5	399.847	0.0996381
0.6	1.5	399.845	0.0996931
0.7	1.5	399.844	0.099638
0.8	1.5	399.843	0.0996424
0.9	1.5	399.84	0.099431
0.1	2	399.887	0.0999036
0.2	2	399.876	0.0997911
0.3	2	399.868	0.0998024
0.4	2	399.866	0.0996229
0.5	2	399.868	0.0996576
0.6	2	399.87	0.0996424
0.7	2	399.872	0.0997458
0.8	2	399.871	0.0997499
0.9	2	399.867	0.0997341
0.1	2.5	399.888	0.0998631
0.2	2.5	399.879	0.0997348
0.3	2.5	399.876	0.0997057
0.4	2.5	399.878	0.0998466
0.5	2.5	399.883	0.0998262
0.6	2.5	399.887	0.0998628
0.7	2.5	399.888	0.0998404
0.8	2.5	399.887	0.0998801
0.9	2.5	399.882	0.0997952
0.1	3	399.888	0.0998934
0.2	3	399.882	0.0997802
0.3	3	399.883	0.0998653
0.4	3	399.888	0.0999059
0.5	3	399.894	0.0999357
0.6	3	399.898	0.0999734
0.7	3	398.468	1.51192
0.8	3	399.897	0.0999666
0.9	3	399.891	0.0999246
0.1	3.5	399.889	0.0998821
0.2	3.5	399.885	0.0997852
0.3	3.5	399.889	0.0999183
0.4	3.5	399.897	0.0999551
0.5	3.5	0.0999954	411.733
0.6	3.5	0.0999526	430.076
0.7	3.5	0.0999507	436.862
0.8	3.5	0.0999666	423.403
0.9	3.5	399.896	0.0999608
0.1	4	399.889	0.0999185
0.2	4	399.887	0.0998638
0.3	4	399.895	0.0999538
0.4	4	0.0999849	413.763
0.5	4	0.0999302	444.907
0.6	4	0.0999308	468.341
0.7	4	0.09999	478.48
0.8	4	0.0999939	465.813
0.9	4	109.822	290.966
0.1	4.5	399.89	0.0998775
0.2	4.5	399.89	0.0999057
0.3	4.5	271.358	128.468
0.4	4.5	0.0999591	439.762
0.5	4.5	0.099998	477.029
0.6	4.5	0.0998627	505.104
0.7	4.5	0.0999299	518.185
0.8	4.5	0.0998845	505.9
0.9	4.5	0.0999381	436.286
0.1	5	399.891	0.0999075
0.2	5	399.893	0.0999149
0.3	5	0.0999776	417.639
0.4	5	0.0998935	465.227
0.5	5	0.0999504	508.178
0.6	5	0.0999411	540.508
0.7	5	0.0999205	556.168
0.8	5	0.0998023	543.867
0.9	5	0.0999756	468.611
0.1	5.5	399.891	0.0999038
0.2	5.5	399.896	0.0999657
0.3	5.5	0.0999932	435.802
0.4	5.5	0.0998968	490.165
0.5	5.5	0.0998564	538.422
0.6	5.5	0.0998577	574.67
0.7	5.5	0.0997399	592.567
0.8	5.5	0.0999417	579.842
0.9	5.5	0.0999607	498.643
0.1	6	399.892	0.0998899
0.2	6	389.887	10.0235
0.3	6	0.0999694	453.829
0.4	6	0.099871	514.587
0.5	6	0.0998722	567.819
0.6	6	0.0997785	607.679
0.7	6	0.0997952	627.482
0.8	6	0.099874	613.906
0.9	6	0.0999036	526.493
0.1	6.5	399.893	0.0999314
0.2	6.5	0.51516	406.336
0.3	6.5	0.099945	471.694
0.4	6.5	0.0999466	538.508
0.5	6.5	0.099965	596.421
0.6	6.5	0.0999845	639.607
0.7	6.5	0.0998007	660.981
0.8	6.5	0.0998674	646.11
0.9	6.5	0.0998005	552.304
0.1	7	399.893	0.0999477
0.2	7	0.0999768	417.035
0.3	7	0.0998657	489.377
0.4	7	0.0997603	561.945
0.5	7	0.0998818	624.271
0.6	7	0.0997925	670.511
0.7	7	0.0999974	693.106
0.8	7	0.099877	676.516
0.9	7	0.0998009	576.257
0.1	7.5	399.894	0.0999415
0.2	7.5	0.099974	427.408
0.3	7.5	0.09996	506.865
0.4	7.5	0.0998903	584.912
0.5	7.5	0.0997711	651.405
0.6	7.5	0.0996486	700.429
0.7	7.5	0.0998125	723.894
0.8	7.5	0.0998665	705.198
0.9	7.5	0.0999719	598.555
0.1	8	399.895	0.0999353
0.2	8	0.0999613	437.852
0.3	8	0.0999977	524.149
0.4	8	0.0999435	607.426
0.5	8	0.0996911	677.853
0.6	8	0.0997676	729.389
0.7	8	0.0996738	753.373
0.8	8	0.0997805	732.249
0.9	8	0.099705	619.418
0.1	8.5	399.895	0.0999631
0.2	8.5	0.0999973	448.345
0.3	8.5	0.0999625	541.223
0.4	8.5	0.0998423	629.5
0.5	8.5	0.099732	703.638
0.6	8.5	0.0997277	757.412
0.7	8.5	0.0999909	781.566
0.8	8.5	0.0998739	757.77
0.9	8.5	0.0998415	639.015
0.1	9	399.896	0.0999448
0.2	9	0.099979	458.867
0.3	9	0.099956	558.084
0.4	9	0.0998972	651.148
0.5	9	0.0998019	728.779
0.6	9	0.0999304	784.511
0.7	9	0.0997617	808.53
0.8	9	0.099692	781.89
0.9	9	0.099736	657.53
0.1	9.5	399.897	0.0999561
0.2	9.5	0.0998881	469.401
0.3	9.5	0.0997755	574.731
0.4	9.5	0.0998633	672.382
0.5	9.5	0.0996534	753.292
0.6	9.5	0.0998909	810.706
0.7	9.5	0.0995373	834.303
0.8	9.5	0.0995891	804.715
0.9	9.5	0.099833	675.09
0.1	10	399.898	0.0999695
0.2	10	0.0998693	479.932
0.3	10	0.0997563	591.162
0.4	10	0.0998543	693.211
0.5	10	0.0997213	777.183
0.6	10	0.0996125	836.015
0.7	10	0.0999829	858.909
0.8	10	0.0996154	826.355
0.9	10	0.099991	691.816

## Sheet: ModifiedModel
q	b	SolitaryPopSizeFinal	EusocialPopSizeFinal
0.1	0.5	399.891	0.0998973
0.2	0.5	399.88	0.0997713
0.3	0.5	399.869	0.0996232
0.4	0.5	399.856	0.0996825
0.5	0.5	399.842	0.0995596
0.6	0.5	399.827	0.0993825
0.7	0.5	399.81	0.0995475
0.8	0.5	399.793	0.0992839
0.9	0.5	399.773	0.099161
0.1	1	399.895	0.0999625
0.2	1	399.891	0.0999202
0.3	1	399.886	0.0998489
0.4	1	399.882	0.0998347
0.5	1	399.877	0.0998049
0.6	1	399.871	0.099717
0.7	1	399.864	0.099623
0.8	1	399.855	0.0996006
0.9	1	399.844	0.0996659
0.1	1.5	297.754	101.973
0.2	1.5	165.174	235.036
0.3	1.5	66.5515	334.811
0.4	1.5	155.097	245.193
0.5	1.5	396.508	3.45119
0.6	1.5	399.896	0.0999573
0.7	1.5	399.892	0.0999058
0.8	1.5	399.885	0.0998617
0.9	1.5	399.875	0.0997423
0.1	2	0.0999691	416.129
0.2	2	0.099989	435.202
0.3	2	0.0999219	452.585
0.4	2	0.0999173	465.226
0.5	2	0.0999133	470.799
0.6	2	0.0999492	466.865
0.7	2	0.0999273	449.821
0.8	2	0.0999769	412.488
0.9	2	399.891	0.0998913
0.1	2.5	0.0999626	433.535
0.2	2.5	0.0999525	469.877
0.3	2.5	0.0999404	502.458
0.4	2.5	0.099857	527.823
0.5	2.5	0.0999798	543.622
0.6	2.5	0.0998131	547.308
0.7	2.5	0.0998905	534.847
0.8	2.5	0.0999234	497.849
0.9	2.5	0.0999825	410.75
0.1	3	0.0999784	451.001
0.2	3	0.0999379	504.177
0.3	3	0.0999681	551.17
0.4	3	0.099898	588.441
0.5	3	0.0997011	613.757
0.6	3	0.0998791	624.505
0.7	3	0.0998689	616.236
0.8	3	0.0997827	579.357
0.9	3	0.0998895	484.165
0.1	3.5	0.0998957	468.487
0.2	3.5	0.0999636	538.049
0.3	3.5	0.0998392	598.784
0.4	3.5	0.0996786	647.321
0.5	3.5	0.0998318	681.618
0.6	3.5	0.0998068	699.014
0.7	3.5	0.0999317	694.633
0.8	3.5	0.0998855	657.647
0.9	3.5	0.0997994	554.209
0.1	4	0.0999082	485.963
0.2	4	0.0999675	571.471
0.3	4	0.0999523	645.379
0.4	4	0.0998167	704.666
0.5	4	0.0999795	747.525
0.6	4	0.099841	771.239
0.7	4	0.0999832	770.479
0.8	4	0.0998684	733.11
0.9	4	0.0997371	620.971
0.1	4.5	0.099874	503.405
0.2	4.5	0.0998405	604.442
0.3	4.5	0.0999842	691.032
0.4	4.5	0.0997625	760.647
0.5	4.5	0.0996005	811.725
0.6	4.5	0.0999805	841.478
0.7	4.5	0.0998361	844.086
0.8	4.5	0.0997861	806.002
0.9	4.5	0.0998547	684.501
0.1	5	0.0999612	520.795
0.2	5	0.0999246	636.968
0.3	5	0.0998499	735.819
0.4	5	0.0999186	815.405
0.5	5	0.0996459	874.413
0.6	5	0.0995877	909.961
0.7	5	0.0999818	915.678
0.8	5	0.0996833	876.513
0.9	5	0.0999678	744.939
0.1	5.5	0.0999397	538.12
0.2	5.5	0.0999659	669.062
0.3	5.5	0.0998691	779.806
0.4	5.5	0.0995872	869.059
0.5	5.5	0.0995685	935.745
0.6	5.5	0.0995352	976.861
0.7	5.5	0.0995908	985.438
0.8	5.5	0.0999428	944.784
0.9	5.5	0.0997718	802.501
0.1	6	0.09994	555.367
0.2	6	0.0998413	700.74
0.3	6	0.0997578	823.054
0.4	6	0.0999325	921.707
0.5	6	0.0997697	995.849
0.6	6	0.0998695	1042.31
0.7	6	0.0996425	1053.49
0.8	6	0.099552	1010.98
0.9	6	0.099952	857.377
0.1	6.5	0.0998598	572.53
0.2	6.5	0.0999301	732.021
0.3	6.5	0.099764	865.617
0.4	6.5	0.0996993	973.438
0.5	6.5	0.0998784	1054.83
0.6	6.5	0.0997287	1106.44
0.7	6.5	0.0995707	1119.95
0.8	6.5	0.0995603	1075.18
0.9	6.5	0.0997969	909.832
0.1	7	0.0997788	589.603
0.2	7	0.099899	762.921
0.3	7	0.0998958	907.543
0.4	7	0.0994688	1024.32
0.5	7	0.0997162	1112.78
0.6	7	0.0995747	1169.33
0.7	7	0.0997187	1184.91
0.8	7	0.0997426	1137.49
0.9	7	0.0995364	960.072
0.1	7.5	0.0998792	606.58
0.2	7.5	0.0997636	793.458
0.3	7.5	0.0996316	948.876
0.4	7.5	0.0996946	1074.42
0.5	7.5	0.0999521	1169.76
0.6	7.5	0.0995659	1231.06
0.7	7.5	0.0995426	1248.46
0.8	7.5	0.0997957	1198.04
0.9	7.5	0.0995167	1008.26
0.1	8	0.0997161	623.462
0.2	8	0.099926	823.648
0.3	8	0.0995833	989.652
0.4	8	0.0996924	1123.78
0.5	8	0.0993894	1225.85
0.6	8	0.0997822	1291.7
0.7	8	0.0996708	1310.64
0.8	8	0.099473	1256.95
0.9	8	0.0997182	1054.56
0.1	8.5	0.099867	640.243
0.2	8.5	0.0999812	853.509
0.3	8.5	0.0997756	1029.91
0.4	8.5	0.0996835	1172.46
0.5	8.5	0.0996167	1281.08
0.6	8.5	0.0993534	1351.31
0.7	8.5	0.0998599	1371.54
0.8	8.5	0.0996174	1314.23
0.9	8.5	0.0997228	1099.19
0.1	9	0.0998863	656.926
0.2	9	0.0998448	883.055
0.3	9	0.0999611	1069.67
0.4	9	0.099558	1220.5
0.5	9	0.0993632	1335.52
0.6	9	0.0995806	1409.91
0.7	9	0.0994234	1431.25
0.8	9	0.0994765	1370.04
0.9	9	0.0995602	1142.3
0.1	9.5	0.0999913	673.508
0.2	9.5	0.0996977	912.3
0.3	9.5	0.0994898	1108.97
0.4	9.5	0.0993816	1267.93
0.5	9.5	0.0994073	1389.2
0.6	9.5	0.0999994	1467.56
0.7	9.5	0.0998598	1489.72
0.8	9.5	0.0997859	1424.36
0.9	9.5	0.099596	1183.96
0.1	10	0.0999932	689.991
0.2	10	0.0999412	941.256
0.3	10	0.0996084	1147.83
0.4	10	0.0993595	1314.78
0.5	10	0.0993624	1442.16
0.6	10	0.0995299	1524.35
0.7	10	0.099417	1547.14
0.8	10	0.0994326	1477.43
0.9	10	0.0998294	1224.28

## Sheet: WCModel
q	r	b	SolitaryPopSizeFinal	EusocialPopSizeFinal
0.1	0	0.5	399.899	0.099995
0.2	0	0.5	399.896	0.0998903
0.3	0	0.5	399.89	0.0998715
0.4	0	0.5	399.875	0.0996524
0.5	0	0.5	399.844	0.0999484
0.6	0	0.5	399.778	0.0998775
0.7	0	0.5	399.646	0.0996635
0.8	0	0.5	399.412	0.099544
0.9	0	0.5	399.041	0.0992877
0.1	0.1	0.5	399.898	0.0999604
0.2	0.1	0.5	399.893	0.0998719
0.3	0.1	0.5	399.884	0.0999428
0.4	0.1	0.5	399.866	0.0998255
0.5	0.1	0.5	399.831	0.0995884
0.6	0.1	0.5	399.758	0.0999225
0.7	0.1	0.5	399.622	0.0993641
0.8	0.1	0.5	399.386	0.0993124
0.9	0.1	0.5	399.019	0.0997883
0.1	0.2	0.5	399.897	0.0999121
0.2	0.2	0.5	399.89	0.0999184
0.3	0.2	0.5	399.879	0.0998468
0.4	0.2	0.5	399.858	0.0999146
0.5	0.2	0.5	399.819	0.0998818
0.6	0.2	0.5	399.744	0.0999675
0.7	0.2	0.5	399.608	0.09969
0.8	0.2	0.5	399.381	0.0998968
0.9	0.2	0.5	399.055	0.0997472
0.1	0.3	0.5	399.895	0.0999707
0.2	0.3	0.5	399.887	0.0998591
0.3	0.3	0.5	399.873	0.0999211
0.4	0.3	0.5	399.851	0.0999687
0.5	0.3	0.5	399.81	0.0998898
0.6	0.3	0.5	399.736	0.0994837
0.7	0.3	0.5	399.604	0.0999608
0.8	0.3	0.5	399.404	0.0995985
0.9	0.3	0.5	399.13	0.0995728
0.1	0.4	0.5	399.894	0.0999602
0.2	0.4	0.5	399.884	0.0999278
0.3	0.4	0.5	399.869	0.0999145
0.4	0.4	0.5	399.845	0.099657
0.5	0.4	0.5	399.803	0.0996882
0.6	0.4	0.5	399.73	0.0997028
0.7	0.4	0.5	399.613	0.0994841
0.8	0.4	0.5	399.44	0.0997359
0.9	0.4	0.5	399.224	0.0994434
0.1	0.5	0.5	399.892	0.0999081
0.2	0.5	0.5	399.881	0.0999661
0.3	0.5	0.5	399.865	0.0998859
0.4	0.5	0.5	399.839	0.0998395
0.5	0.5	0.5	399.797	0.0998434
0.6	0.5	0.5	399.73	0.09951
0.7	0.5	0.5	399.626	0.0995556
0.8	0.5	0.5	399.483	0.0999921
0.9	0.5	0.5	399.32	0.0995038
0.1	0.6	0.5	399.891	0.0999449
0.2	0.6	0.5	399.879	0.0998259
0.3	0.6	0.5	399.861	0.0999043
0.4	0.6	0.5	399.834	0.0998217
0.5	0.6	0.5	399.793	0.0999601
0.6	0.6	0.5	399.732	0.0995388
0.7	0.6	0.5	399.644	0.0994567
0.8	0.6	0.5	399.532	0.0994199
0.9	0.6	0.5	399.406	0.0999731
0.1	0.7	0.5	399.89	0.0999079
0.2	0.7	0.5	399.876	0.0999564
0.3	0.7	0.5	399.857	0.0997611
0.4	0.7	0.5	399.83	0.0997145
0.5	0.7	0.5	399.791	0.0996882
0.6	0.7	0.5	399.735	0.099843
0.7	0.7	0.5	399.661	0.0997776
0.8	0.7	0.5	399.574	0.0999176
0.9	0.7	0.5	399.485	0.0997623
0.1	0.8	0.5	399.889	0.0999371
0.2	0.8	0.5	399.874	0.0998366
0.3	0.8	0.5	399.854	0.0998406
0.4	0.8	0.5	399.827	0.0996433
0.5	0.8	0.5	399.79	0.0996293
0.6	0.8	0.5	399.74	0.0999749
0.7	0.8	0.5	399.68	0.099912
0.8	0.8	0.5	399.615	0.0993883
0.9	0.8	0.5	399.55	0.0994657
0.1	0.9	0.5	399.887	0.099981
0.2	0.9	0.5	399.871	0.0999316
0.3	0.9	0.5	399.85	0.0999643
0.4	0.9	0.5	399.824	0.0997471
0.5	0.9	0.5	399.789	0.0999189
0.6	0.9	0.5	399.747	0.0995783
0.7	0.9	0.5	399.697	0.0999475
0.8	0.9	0.5	399.647	0.099749
0.9	0.9	0.5	399.6	0.0996668
0.1	1	0.5	399.886	0.0999963
0.2	1	0.5	399.869	0.0999439
0.3	1	0.5	399.847	0.099983
0.4	1	0.5	399.821	0.0998269
0.5	1	0.5	399.789	0.0998654
0.6	1	0.5	399.753	0.0998324
0.7	1	0.5	399.714	0.0994968
0.8	1	0.5	399.675	0.0998279
0.9	1	0.5	399.641	0.0997356
0.1	0	1	399.899	0.0999341
0.2	0	1	399.896	0.0998344
0.3	0	1	399.89	0.0998663
0.4	0	1	399.875	0.0997235
0.5	0	1	399.845	0.099601
0.6	0	1	399.78	0.0994952
0.7	0	1	399.651	0.0999052
0.8	0	1	399.428	0.0997388
0.9	0	1	399.077	0.0993312
0.1	0.1	1	399.898	0.09997
0.2	0.1	1	399.893	0.0999531
0.3	0.1	1	399.884	0.0998356
0.4	0.1	1	399.866	0.0997449
0.5	0.1	1	399.832	0.0995229
0.6	0.1	1	399.761	0.0998279
0.7	0.1	1	399.629	0.0998587
0.8	0.1	1	399.405	0.0996773
0.9	0.1	1	399.061	0.0998684
0.1	0.2	1	399.897	0.0999281
0.2	0.2	1	399.89	0.099824
0.3	0.2	1	399.879	0.0997929
0.4	0.2	1	399.859	0.0999281
0.5	0.2	1	399.821	0.0999665
0.6	0.2	1	399.751	0.0995143
0.7	0.2	1	399.623	0.0998557
0.8	0.2	1	399.421	0.099301
0.9	0.2	1	399.13	0.0991506
0.1	0.3	1	399.895	0.0999474
0.2	0.3	1	399.887	0.0999362
0.3	0.3	1	399.874	0.0999139
0.4	0.3	1	399.852	0.0997902
0.5	0.3	1	399.814	0.0999519
0.6	0.3	1	399.747	0.0999374
0.7	0.3	1	399.634	0.0996841
0.8	0.3	1	399.467	0.099393
0.9	0.3	1	399.243	0.0998685
0.1	0.4	1	399.894	0.0999738
0.2	0.4	1	399.885	0.0998035
0.3	0.4	1	399.87	0.099821
0.4	0.4	1	399.848	0.0997098
0.5	0.4	1	399.811	0.0995955
0.6	0.4	1	399.75	0.0996079
0.7	0.4	1	399.657	0.0997477
0.8	0.4	1	399.531	0.0995279
0.9	0.4	1	399.385	0.0993557
0.1	0.5	1	399.893	0.0999614
0.2	0.5	1	399.882	0.0999515
0.3	0.5	1	399.866	0.0997768
0.4	0.5	1	399.843	0.0997371
0.5	0.5	1	399.809	0.0995674
0.6	0.5	1	399.756	0.0999734
0.7	0.5	1	399.686	0.0996915
0.8	0.5	1	399.599	0.0996761
0.9	0.5	1	399.512	0.099298
0.1	0.6	1	399.891	0.0999724
0.2	0.6	1	399.879	0.0999472
0.3	0.6	1	399.863	0.0997999
0.4	0.6	1	399.841	0.099634
0.5	0.6	1	399.809	0.099669
0.6	0.6	1	399.767	0.0997558
0.7	0.6	1	399.715	0.0997793
0.8	0.6	1	399.66	0.0996889
0.9	0.6	1	399.61	0.0994927
0.1	0.7	1	399.89	0.0999798
0.2	0.7	1	399.877	0.0999777
0.3	0.7	1	399.86	0.0999692
0.4	0.7	1	399.839	0.0996457
0.5	0.7	1	399.811	0.0998495
0.6	0.7	1	399.777	0.0999783
0.7	0.7	1	399.742	0.0997715
0.8	0.7	1	399.709	0.0995762
0.9	0.7	1	399.679	0.0999976
0.1	0.8	1	399.889	0.0999693
0.2	0.8	1	399.875	0.0998813
0.3	0.8	1	399.858	0.0998922
0.4	0.8	1	399.837	0.0997718
0.5	0.8	1	399.814	0.0998266
0.6	0.8	1	399.788	0.0998185
0.7	0.8	1	399.764	0.0997095
0.8	0.8	1	399.744	0.0996263
0.9	0.8	1	399.728	0.0995505
0.1	0.9	1	399.888	0.0999408
0.2	0.9	1	399.873	0.099918
0.3	0.9	1	399.856	0.0998353
0.4	0.9	1	399.837	0.0998412
0.5	0.9	1	399.817	0.0999838
0.6	0.9	1	399.798	0.0997822
0.7	0.9	1	399.782	0.0999589
0.8	0.9	1	399.769	0.0999191
0.9	0.9	1	399.759	0.0996112
0.1	1	1	399.887	0.0999106
0.2	1	1	399.871	0.09984
0.3	1	1	399.854	0.0999009
0.4	1	1	399.837	0.0999172
0.5	1	1	399.82	0.0998523
0.6	1	1	399.806	0.0998537
0.7	1	1	399.795	0.0999658
0.8	1	1	399.787	0.0996275
0.9	1	1	399.78	0.0996692
0.1	0	1.5	399.899	0.0999745
0.2	0	1.5	399.896	0.0999871
0.3	0	1.5	399.89	0.0998863
0.4	0	1.5	399.875	0.0998456
0.5	0	1.5	399.845	0.0998377
0.6	0	1.5	399.781	0.099833
0.7	0	1.5	399.659	0.0995993
0.8	0	1.5	399.448	0.0993063
0.9	0	1.5	399.117	0.0995375
0.1	0.1	1.5	399.898	0.0999886
0.2	0.1	1.5	399.893	0.0998753
0.3	0.1	1.5	399.884	0.099829
0.4	0.1	1.5	399.866	0.0998555
0.5	0.1	1.5	399.832	0.09977
0.6	0.1	1.5	399.765	0.0996007
0.7	0.1	1.5	399.639	0.0995985
0.8	0.1	1.5	399.431	0.0992741
0.9	0.1	1.5	399.117	0.0991457
0.1	0.2	1.5	399.896	0.0999724
0.2	0.2	1.5	399.89	0.0998531
0.3	0.2	1.5	399.879	0.0997409
0.4	0.2	1.5	399.86	0.0997207
0.5	0.2	1.5	399.824	0.0995257
0.6	0.2	1.5	399.757	0.09994
0.7	0.2	1.5	399.643	0.0994194
0.8	0.2	1.5	399.463	0.0993618
0.9	0.2	1.5	399.211	0.0999629
0.1	0.3	1.5	399.895	0.0999936
0.2	0.3	1.5	399.887	0.0999179
0.3	0.3	1.5	399.875	0.0997547
0.4	0.3	1.5	399.854	0.09985
0.5	0.3	1.5	399.819	0.0999778
0.6	0.3	1.5	399.761	0.0995268
0.7	0.3	1.5	399.668	0.0996763
0.8	0.3	1.5	399.538	0.0996486
0.9	0.3	1.5	399.386	0.0993863
0.1	0.4	1.5	399.894	0.0999344
0.2	0.4	1.5	399.885	0.0999184
0.3	0.4	1.5	399.871	0.0998178
0.4	0.4	1.5	399.851	0.0996866
0.5	0.4	1.5	399.819	0.0998787
0.6	0.4	1.5	399.771	0.0997306
0.7	0.4	1.5	399.706	0.0997359
0.8	0.4	1.5	399.631	0.0994641
0.9	0.4	1.5	399.555	0.0997788
0.1	0.5	1.5	399.893	0.0999899
0.2	0.5	1.5	399.882	0.0999594
0.3	0.5	1.5	399.868	0.0997332
0.4	0.5	1.5	399.849	0.0997111
0.5	0.5	1.5	399.821	0.0998249
0.6	0.5	1.5	399.786	0.0999243
0.7	0.5	1.5	399.747	0.0996015
0.8	0.5	1.5	399.708	0.0999824
0.9	0.5	1.5	399.68	0.0997464
0.1	0.6	1.5	399.891	0.0999772
0.2	0.6	1.5	399.88	0.0998311
0.3	0.6	1.5	399.866	0.0997677
0.4	0.6	1.5	399.847	0.0999496
0.5	0.6	1.5	399.826	0.0999099
0.6	0.6	1.5	399.802	0.099999
0.7	0.6	1.5	399.781	0.099989
0.8	0.6	1.5	399.765	0.0997426
0.9	0.6	1.5	399.756	0.0996004
0.1	0.7	1.5	399.89	0.0999334
0.2	0.7	1.5	399.878	0.0999796
0.3	0.7	1.5	399.864	0.0998458
0.4	0.7	1.5	399.848	0.0998223
0.5	0.7	1.5	399.832	0.0996211
0.6	0.7	1.5	399.817	0.0997031
0.7	0.7	1.5	399.807	0.0997802
0.8	0.7	1.5	399.801	0.0996591
0.9	0.7	1.5	399.797	0.099976
0.1	0.8	1.5	399.889	0.0999187
0.2	0.8	1.5	399.877	0.0998357
0.3	0.8	1.5	399.863	0.0999283
0.4	0.8	1.5	399.849	0.0997338
0.5	0.8	1.5	399.837	0.0997904
0.6	0.8	1.5	399.828	0.0999969
0.7	0.8	1.5	399.825	0.0996221
0.8	0.8	1.5	399.822	0.0999598
0.9	0.8	1.5	399.82	0.0997339
0.1	0.9	1.5	399.888	0.0999258
0.2	0.9	1.5	399.875	0.0998959
0.3	0.9	1.5	399.862	0.0998758
0.4	0.9	1.5	399.85	0.0998982
0.5	0.9	1.5	399.842	0.0999811
0.6	0.9	1.5	399.838	0.0997778
0.7	0.9	1.5	399.836	0.0997405
0.8	0.9	1.5	399.834	0.0999615
0.9	0.9	1.5	399.832	0.0999706
0.1	1	1.5	399.887	0.0999823
0.2	1	1.5	399.873	0.0999258
0.3	1	1.5	399.861	0.0998605
0.4	1	1.5	399.852	0.0999655
0.5	1	1.5	399.847	0.09975
0.6	1	1.5	399.845	0.0997574
0.7	1	1.5	399.844	0.0999765
0.8	1	1.5	399.842	0.0999643
0.9	1	1.5	399.839	0.0998142
0.1	0	2	399.899	0.0999163
0.2	0	2	399.896	0.0999492
0.3	0	2	399.889	0.0999335
0.4	0	2	399.875	0.0996234
0.5	0	2	399.845	0.0996665
0.6	0	2	399.783	0.0997037
0.7	0	2	399.667	0.0994647
0.8	0	2	399.467	0.0998676
0.9	0	2	399.161	0.0999287
0.1	0.1	2	399.898	0.0999165
0.2	0.1	2	399.893	0.0998408
0.3	0.1	2	399.884	0.0999316
0.4	0.1	2	399.867	0.0997795
0.5	0.1	2	399.833	0.0998746
0.6	0.1	2	399.767	0.0999141
0.7	0.1	2	399.65	0.0994088
0.8	0.1	2	399.455	0.0998872
0.9	0.1	2	399.173	0.0996846
0.1	0.2	2	399.897	0.0999462
0.2	0.2	2	399.89	0.099815
0.3	0.2	2	399.88	0.0997214
0.4	0.2	2	399.861	0.0997676
0.5	0.2	2	399.826	0.099714
0.6	0.2	2	399.765	0.0998016
0.7	0.2	2	399.664	0.0996446
0.8	0.2	2	399.514	0.0994801
0.9	0.2	2	399.321	0.0993052
0.1	0.3	2	399.895	0.0999134
0.2	0.3	2	399.888	0.0998312
0.3	0.3	2	399.876	0.0998326
0.4	0.3	2	399.857	0.0996204
0.5	0.3	2	399.825	0.0995547
0.6	0.3	2	399.775	0.0998639
0.7	0.3	2	399.705	0.0997325
0.8	0.3	2	399.62	0.0994001
0.9	0.3	2	399.537	0.0993672
0.1	0.4	2	399.894	0.0999487
0.2	0.4	2	399.885	0.0999468
0.3	0.4	2	399.873	0.0998676
0.4	0.4	2	399.854	0.099872
0.5	0.4	2	399.829	0.0996241
0.6	0.4	2	399.794	0.0998835
0.7	0.4	2	399.757	0.0997323
0.8	0.4	2	399.724	0.0999575
0.9	0.4	2	399.705	0.0998711
0.1	0.5	2	399.893	0.0999138
0.2	0.5	2	399.883	0.0999569
0.3	0.5	2	399.87	0.0997888
0.4	0.5	2	399.854	0.0998451
0.5	0.5	2	399.835	0.0997761
0.6	0.5	2	399.816	0.0996477
0.7	0.5	2	399.801	0.0998493
0.8	0.5	2	399.796	0.0995396
0.9	0.5	2	399.797	0.0995894
0.1	0.6	2	399.892	0.0999971
0.2	0.6	2	399.881	0.0998289
0.3	0.6	2	399.869	0.0997384
0.4	0.6	2	399.855	0.0998543
0.5	0.6	2	399.843	0.0996347
0.6	0.6	2	399.835	0.0996263
0.7	0.6	2	399.832	0.099759
0.8	0.6	2	399.835	0.0996268
0.9	0.6	2	399.839	0.0995802
0.1	0.7	2	399.89	0.0999413
0.2	0.7	2	399.879	0.0999177
0.3	0.7	2	399.868	0.0999278
0.4	0.7	2	399.858	0.0998538
0.5	0.7	2	399.851	0.0998993
0.6	0.7	2	399.849	0.0998233
0.7	0.7	2	399.851	0.0998727
0.8	0.7	2	399.854	0.0996886
0.9	0.7	2	399.857	0.0998169
0.1	0.8	2	399.889	0.099925
0.2	0.8	2	399.878	0.0999339
0.3	0.8	2	399.868	0.0999444
0.4	0.8	2	399.86	0.0999973
0.5	0.8	2	399.858	0.099993
0.6	0.8	2	399.859	0.0998613
0.7	0.8	2	399.862	0.0998197
0.8	0.8	2	399.864	0.099761
0.9	0.8	2	399.864	0.099926
0.1	0.9	2	399.888	0.0999896
0.2	0.9	2	399.877	0.0999824
0.3	0.9	2	399.868	0.0998205
0.4	0.9	2	399.863	0.0998414
0.5	0.9	2	399.863	0.0998247
0.6	0.9	2	399.866	0.0999087
0.7	0.9	2	399.868	0.099932
0.8	0.9	2	399.869	0.099968
0.9	0.9	2	399.867	0.0999527
0.1	1	2	399.887	0.099974
0.2	1	2	399.876	0.0998532
0.3	1	2	399.868	0.099832
0.4	1	2	399.866	0.0998321
0.5	1	2	399.867	0.0999926
0.6	1	2	399.87	0.0999443
0.7	1	2	399.871	0.0999137
0.8	1	2	399.871	0.0999472
0.9	1	2	399.867	0.0999184
0.1	0	2.5	399.899	0.0999594
0.2	0	2.5	399.896	0.099921
0.3	0	2.5	399.89	0.0997099
0.4	0	2.5	399.875	0.0998607
0.5	0	2.5	399.846	0.0995957
0.6	0	2.5	399.785	0.0997204
0.7	0	2.5	399.675	0.0995186
0.8	0	2.5	399.49	0.0998445
0.9	0	2.5	399.216	0.0996233
0.1	0.1	2.5	399.898	0.0999539
0.2	0.1	2.5	399.893	0.0998521
0.3	0.1	2.5	399.884	0.0998533
0.4	0.1	2.5	399.867	0.0999383
0.5	0.1	2.5	399.834	0.0998835
0.6	0.1	2.5	399.771	0.0996601
0.7	0.1	2.5	399.662	0.0994326
0.8	0.1	2.5	399.489	0.0993653
0.9	0.1	2.5	399.247	0.0991415
0.1	0.2	2.5	399.897	0.0999503
0.2	0.2	2.5	399.89	0.0999172
0.3	0.2	2.5	399.88	0.0997681
0.4	0.2	2.5	399.862	0.0997633
0.5	0.2	2.5	399.829	0.0997432
0.6	0.2	2.5	399.774	0.0994882
0.7	0.2	2.5	399.687	0.0998479
0.8	0.2	2.5	399.57	0.0999825
0.9	0.2	2.5	399.44	0.099628
0.1	0.3	2.5	399.895	0.0999085
0.2	0.3	2.5	399.888	0.0999001
0.3	0.3	2.5	399.876	0.0999606
0.4	0.3	2.5	399.859	0.0997766
0.5	0.3	2.5	399.831	0.0997933
0.6	0.3	2.5	399.792	0.099894
0.7	0.3	2.5	399.744	0.0998873
0.8	0.3	2.5	399.701	0.0999031
0.9	0.3	2.5	399.677	0.099709
0.1	0.4	2.5	399.894	0.0999259
0.2	0.4	2.5	399.886	0.0999658
0.3	0.4	2.5	399.874	0.0999808
0.4	0.4	2.5	399.858	0.0999467
0.5	0.4	2.5	399.839	0.0996423
0.6	0.4	2.5	399.818	0.0998514
0.7	0.4	2.5	399.804	0.0997153
0.8	0.4	2.5	399.802	0.0998009
0.9	0.4	2.5	399.813	0.0995869
0.1	0.5	2.5	399.893	0.0999478
0.2	0.5	2.5	399.884	0.0999383
0.3	0.5	2.5	399.873	0.099844
0.4	0.5	2.5	399.86	0.0999511
0.5	0.5	2.5	399.849	0.0999736
0.6	0.5	2.5	399.843	0.0996118
0.7	0.5	2.5	399.845	0.0998215
0.8	0.5	2.5	399.854	0.099579
0.9	0.5	2.5	399.866	0.0996947
0.1	0.6	2.5	399.892	0.0999766
0.2	0.6	2.5	399.882	0.0999711
0.3	0.6	2.5	399.872	0.0997759
0.4	0.6	2.5	399.864	0.099759
0.5	0.6	2.5	399.859	0.0999775
0.6	0.6	2.5	399.861	0.0999676
0.7	0.6	2.5	399.868	0.0998483
0.8	0.6	2.5	399.877	0.099745
0.9	0.6	2.5	399.884	0.0999636
0.1	0.7	2.5	399.891	0.0999888
0.2	0.7	2.5	399.881	0.0999279
0.3	0.7	2.5	399.872	0.0999539
0.4	0.7	2.5	399.868	0.0998583
0.5	0.7	2.5	399.868	0.0999265
0.6	0.7	2.5	399.874	0.0998008
0.7	0.7	2.5	399.88	0.099967
0.8	0.7	2.5	399.886	0.0998739
0.9	0.7	2.5	399.889	0.0998123
0.1	0.8	2.5	399.89	0.0999551
0.2	0.8	2.5	399.88	0.0999562
0.3	0.8	2.5	399.873	0.0998766
0.4	0.8	2.5	399.872	0.0998015
0.5	0.8	2.5	399.875	0.0998977
0.6	0.8	2.5	399.881	0.0998141
0.7	0.8	2.5	399.886	0.0999329
0.8	0.8	2.5	399.889	0.0998961
0.9	0.8	2.5	399.889	0.0997926
0.1	0.9	2.5	399.889	0.099956
0.2	0.9	2.5	399.879	0.099937
0.3	0.9	2.5	399.874	0.0998366
0.4	0.9	2.5	399.875	0.0998362
0.5	0.9	2.5	399.88	0.0999893
0.6	0.9	2.5	399.885	0.0998816
0.7	0.9	2.5	399.888	0.0999598
0.8	0.9	2.5	399.888	0.0999555
0.9	0.9	2.5	399.886	0.0998636
0.1	1	2.5	399.888	0.0999396
0.2	1	2.5	399.879	0.0998767
0.3	1	2.5	399.875	0.099997
0.4	1	2.5	399.878	0.099935
0.5	1	2.5	399.883	0.0999236
0.6	1	2.5	399.887	0.0999766
0.7	1	2.5	399.888	0.0999256
0.8	1	2.5	399.887	0.0999632
0.9	1	2.5	399.882	0.0999132
0.1	0	3	399.899	0.0999039
0.2	0	3	399.896	0.0999032
0.3	0	3	399.89	0.0998172
0.4	0	3	399.875	0.0997627
0.5	0	3	399.846	0.0996335
0.6	0	3	399.787	0.099896
0.7	0	3	399.683	0.099779
0.8	0	3	399.518	0.0992593
0.9	0	3	399.276	0.0995469
0.1	0.1	3	399.898	0.0999013
0.2	0.1	3	399.893	0.0999118
0.3	0.1	3	399.884	0.099903
0.4	0.1	3	399.867	0.099958
0.5	0.1	3	399.835	0.0998476
0.6	0.1	3	399.775	0.0995291
0.7	0.1	3	399.674	0.0998283
0.8	0.1	3	399.524	0.0995516
0.9	0.1	3	399.325	0.0996734
0.1	0.2	3	399.897	0.0999856
0.2	0.2	3	399.89	0.0999711
0.3	0.2	3	399.88	0.0999179
0.4	0.2	3	399.862	0.0998082
0.5	0.2	3	399.832	0.0998348
0.6	0.2	3	399.783	0.0994284
0.7	0.2	3	399.714	0.0994493
0.8	0.2	3	399.634	0.0997496
0.9	0.2	3	399.566	0.099883
0.1	0.3	3	399.895	0.0999815
0.2	0.3	3	399.888	0.0999586
0.3	0.3	3	399.877	0.0999723
0.4	0.3	3	399.861	0.0998882
0.5	0.3	3	399.838	0.0995573
0.6	0.3	3	399.809	0.0998722
0.7	0.3	3	399.784	0.0996449
0.8	0.3	3	399.774	0.0999891
0.9	0.3	3	399.79	0.099505
0.1	0.4	3	399.894	0.0999724
0.2	0.4	3	399.886	0.0998702
0.3	0.4	3	399.875	0.0999462
0.4	0.4	3	399.863	0.0997927
0.5	0.4	3	399.849	0.0997252
0.6	0.4	3	399.841	0.0998633
0.7	0.4	3	399.843	0.0998233
0.8	0.4	3	399.858	0.099958
0.9	0.4	3	399.88	0.0997963
0.1	0.5	3	399.893	0.0999175
0.2	0.5	3	399.884	0.0999294
0.3	0.5	3	399.875	0.0999811
0.4	0.5	3	399.867	0.099763
0.5	0.5	3	399.863	0.0997054
0.6	0.5	3	399.867	0.0996421
0.7	0.5	3	399.877	0.0999944
0.8	0.5	3	399.891	0.0999108
0.9	0.5	3	399.906	0.0998132
0.1	0.6	3	399.892	0.0999614
0.2	0.6	3	399.883	0.0998431
0.3	0.6	3	399.875	0.0999522
0.4	0.6	3	399.872	0.0998557
0.5	0.6	3	399.875	0.0997957
0.6	0.6	3	399.883	0.0999736
0.7	0.6	3	399.893	0.0998558
0.8	0.6	3	399.903	0.0998029
0.9	0.6	3	399.911	0.0998134
0.1	0.7	3	399.891	0.09998
0.2	0.7	3	399.882	0.0998551
0.3	0.7	3	399.877	0.0997993
0.4	0.7	3	399.877	0.0998985
0.5	0.7	3	399.883	0.0999417
0.6	0.7	3	399.892	0.0998548
0.7	0.7	3	399.9	0.0999637
0.8	0.7	3	399.905	0.0999371
0.9	0.7	3	399.908	0.0999184
0.1	0.8	3	399.89	0.0999128
0.2	0.8	3	399.882	0.0999732
0.3	0.8	3	399.878	0.0999006
0.4	0.8	3	399.882	0.0998815
0.5	0.8	3	399.889	0.0998861
0.6	0.8	3	399.896	0.0999945
0.7	0.8	3	399.901	0.0999317
0.8	0.8	3	399.904	0.0999108
0.9	0.8	3	399.903	0.0999877
0.1	0.9	3	399.889	0.0999817
0.2	0.9	3	399.881	0.0999191
0.3	0.9	3	399.88	0.0999813
0.4	0.9	3	399.886	0.0998879
0.5	0.9	3	399.892	0.099968
0.6	0.9	3	399.898	0.0999365
0.7	0.9	3	399.901	0.099996
0.8	0.9	3	399.901	0.0999389
0.9	0.9	3	399.897	0.0999944
0.1	1	3	399.888	0.0999559
0.2	1	3	399.881	0.0999255
0.3	1	3	399.882	0.0999046
0.4	1	3	399.888	0.0999984
0.5	1	3	399.894	0.0999651
0.6	1	3	399.898	0.0999863
0.7	1	3	398.43	1.5495
0.8	1	3	399.897	0.0999925
0.9	1	3	399.891	0.0999609
0.1	0	3.5	399.899	0.0999498
0.2	0	3.5	399.896	0.0998962
0.3	0	3.5	399.889	0.0999577
0.4	0	3.5	399.875	0.0997339
0.5	0	3.5	399.846	0.0997881
0.6	0	3.5	399.79	0.0996424
0.7	0	3.5	399.694	0.0995629
0.8	0	3.5	399.545	0.0997333
0.9	0	3.5	399.341	0.0997225
0.1	0.1	3.5	399.898	0.0999587
0.2	0.1	3.5	399.893	0.0998233
0.3	0.1	3.5	399.884	0.0997925
0.4	0.1	3.5	399.867	0.0998653
0.5	0.1	3.5	399.836	0.0998213
0.6	0.1	3.5	399.779	0.0996198
0.7	0.1	3.5	399.689	0.0993853
0.8	0.1	3.5	399.563	0.0999309
0.9	0.1	3.5	399.416	0.0999087
0.1	0.2	3.5	399.897	0.0999539
0.2	0.2	3.5	399.89	0.0999874
0.3	0.2	3.5	399.88	0.0999177
0.4	0.2	3.5	399.864	0.0996259
0.5	0.2	3.5	399.835	0.0997526
0.6	0.2	3.5	399.793	0.0995121
0.7	0.2	3.5	399.741	0.0998779
0.8	0.2	3.5	399.698	0.0998461
0.9	0.2	3.5	399.688	0.099637
0.1	0.3	3.5	399.895	0.0999384
0.2	0.3	3.5	399.888	0.0998473
0.3	0.3	3.5	399.878	0.099725
0.4	0.3	3.5	399.863	0.0999689
0.5	0.3	3.5	399.845	0.0996873
0.6	0.3	3.5	399.827	0.0996345
0.7	0.3	3.5	399.82	0.0996604
0.8	0.3	3.5	399.835	0.0995598
0.9	0.3	3.5	399.87	0.0998377
0.1	0.4	3.5	399.894	0.0999994
0.2	0.4	3.5	399.886	0.0999458
0.3	0.4	3.5	399.877	0.0999034
0.4	0.4	3.5	399.867	0.0998511
0.5	0.4	3.5	399.86	0.0996866
0.6	0.4	3.5	399.862	0.0997063
0.7	0.4	3.5	399.875	0.0996892
0.8	0.4	3.5	399.897	0.0996698
0.9	0.4	3.5	399.923	0.0999545
0.1	0.5	3.5	399.893	0.0999415
0.2	0.5	3.5	399.885	0.0999905
0.3	0.5	3.5	399.877	0.0999903
0.4	0.5	3.5	399.873	0.0997717
0.5	0.5	3.5	399.876	0.09993
0.6	0.5	3.5	399.886	0.0999485
0.7	0.5	3.5	399.901	0.0997847
0.8	0.5	3.5	399.917	0.0999114
0.9	0.5	3.5	399.931	0.0999012
0.1	0.6	3.5	399.892	0.0999999
0.2	0.6	3.5	399.884	0.0998641
0.3	0.6	3.5	399.879	0.0998776
0.4	0.6	3.5	399.88	0.0998132
0.5	0.6	3.5	399.888	0.0997977
0.6	0.6	3.5	399.899	0.0997917
0.7	0.6	3.5	399.911	0.0997905
0.8	0.6	3.5	399.921	0.0998096
0.9	0.6	3.5	399.928	0.0999939
0.1	0.7	3.5	399.891	0.0999277
0.2	0.7	3.5	399.884	0.0998662
0.3	0.7	3.5	399.881	0.0998692
0.4	0.7	3.5	399.886	0.0999029
0.5	0.7	3.5	399.895	0.0999682
0.6	0.7	3.5	399.905	0.0999389
0.7	0.7	3.5	399.913	0.0999248
0.8	0.7	3.5	399.918	0.0999748
0.9	0.7	3.5	399.92	0.0999722
0.1	0.8	3.5	399.89	0.0999149
0.2	0.8	3.5	399.884	0.0999615
0.3	0.8	3.5	399.884	0.0998631
0.4	0.8	3.5	399.891	0.0999372
0.5	0.8	3.5	399.9	0.0999661
0.6	0.8	3.5	399.907	0.0999678
0.7	0.8	3.5	399.912	0.0999564
0.8	0.8	3.5	399.914	0.0999627
0.9	0.8	3.5	399.912	0.0999924
0.1	0.9	3.5	399.89	0.0999343
0.2	0.9	3.5	399.884	0.099884
0.3	0.9	3.5	399.886	0.0999815
0.4	0.9	3.5	399.894	0.0999655
0.5	0.9	3.5	399.902	0.099997
0.6	0.9	3.5	394.584	5.83466
0.7	0.9	3.5	246.567	169.085
0.8	0.9	3.5	399.909	0.0999962
0.9	0.9	3.5	399.904	0.0999598
0.1	1	3.5	399.889	0.09999
0.2	1	3.5	399.884	0.0999077
0.3	1	3.5	399.889	0.0999979
0.4	1	3.5	399.897	0.0999987
0.5	1	3.5	0.0999987	411.733
0.6	1	3.5	0.0999693	430.076
0.7	1	3.5	0.0999316	436.862
0.8	1	3.5	0.0999671	423.403
0.9	1	3.5	399.896	0.0999921
0.1	0	4	399.899	0.0999973
0.2	0	4	399.896	0.0999007
0.3	0	4	399.89	0.0998332
0.4	0	4	399.875	0.0997788
0.5	0	4	399.847	0.0995678
0.6	0	4	399.793	0.0995725
0.7	0	4	399.704	0.0995874
0.8	0	4	399.576	0.0996882
0.9	0	4	399.417	0.0992719
0.1	0.1	4	399.898	0.0999266
0.2	0.1	4	399.893	0.0999882
0.3	0.1	4	399.884	0.0998313
0.4	0.1	4	399.868	0.0996889
0.5	0.1	4	399.837	0.099862
0.6	0.1	4	399.784	0.0994449
0.7	0.1	4	399.704	0.0996649
0.8	0.1	4	399.606	0.0999991
0.9	0.1	4	399.518	0.099376
0.1	0.2	4	399.897	0.0999556
0.2	0.2	4	399.891	0.0999777
0.3	0.2	4	399.881	0.0998146
0.4	0.2	4	399.865	0.0997277
0.5	0.2	4	399.839	0.0997683
0.6	0.2	4	399.804	0.0996635
0.7	0.2	4	399.769	0.0999092
0.8	0.2	4	399.76	0.099671
0.9	0.2	4	399.793	0.0996174
0.1	0.3	4	399.895	0.0999799
0.2	0.3	4	399.888	0.0999901
0.3	0.3	4	399.879	0.099944
0.4	0.3	4	399.866	0.0997317
0.5	0.3	4	399.852	0.0997626
0.6	0.3	4	399.844	0.0996223
0.7	0.3	4	399.852	0.0998846
0.8	0.3	4	399.88	0.0999933
0.9	0.3	4	399.925	0.0996828
0.1	0.4	4	399.894	0.0999197
0.2	0.4	4	399.887	0.0999228
0.3	0.4	4	399.879	0.0997969
0.4	0.4	4	399.872	0.0997753
0.5	0.4	4	399.871	0.0998618
0.6	0.4	4	399.88	0.0999454
0.7	0.4	4	399.9	0.0996646
0.8	0.4	4	399.925	0.0999421
0.9	0.4	4	399.951	0.0997099
0.1	0.5	4	399.893	0.0999475
0.2	0.5	4	399.886	0.0998684
0.3	0.5	4	399.88	0.0999737
0.4	0.5	4	399.88	0.0999201
0.5	0.5	4	399.887	0.099993
0.6	0.5	4	399.902	0.0999845
0.7	0.5	4	399.918	0.09997
0.8	0.5	4	399.935	0.0998828
0.9	0.5	4	399.949	0.0999586
0.1	0.6	4	399.892	0.0999589
0.2	0.6	4	399.885	0.0998823
0.3	0.6	4	399.883	0.0997966
0.4	0.6	4	399.888	0.0999994
0.5	0.6	4	399.899	0.0998521
0.6	0.6	4	399.912	0.0998614
0.7	0.6	4	399.924	0.0998578
0.8	0.6	4	399.933	0.0999218
0.9	0.6	4	399.94	0.0999793
0.1	0.7	4	399.891	0.0999477
0.2	0.7	4	399.885	0.0998962
0.3	0.7	4	399.886	0.0999962
0.4	0.7	4	399.894	0.0999035
0.5	0.7	4	399.905	0.0999713
0.6	0.7	4	399.915	0.0999999
0.7	0.7	4	399.923	0.0999696
0.8	0.7	4	399.928	0.0999848
0.9	0.7	4	399.929	0.0999455
0.1	0.8	4	399.891	0.0999306
0.2	0.8	4	399.886	0.0999759
0.3	0.8	4	399.889	0.0998754
0.4	0.8	4	399.899	0.0999996
0.5	0.8	4	399.908	0.0999695
0.6	0.8	4	399.763	0.280299
0.7	0.8	4	345.867	67.6362
0.8	0.8	4	399.921	0.0999825
0.9	0.8	4	399.918	0.0999811
0.1	0.9	4	399.89	0.0999418
0.2	0.9	4	399.886	0.0999459
0.3	0.9	4	399.892	0.0999267
0.4	0.9	4	399.902	0.0999723
0.5	0.9	4	0.0999964	444.907
0.6	0.9	4	0.0999524	468.345
0.7	0.9	4	0.0999991	478.491
0.8	0.9	4	0.0999993	465.835
0.9	0.9	4	399.909	0.0999866
0.1	1	4	399.889	0.0999659
0.2	1	4	399.887	0.0999992
0.3	1	4	399.895	0.0999644
0.4	1	4	0.0999776	413.763
0.5	1	4	0.0999377	444.907
0.6	1	4	0.0999706	468.341
0.7	1	4	0.0999176	478.48
0.8	1	4	0.0999927	465.813
0.9	1	4	88.9181	311.982
0.1	0	4.5	399.899	0.0999463
0.2	0	4.5	399.896	0.0999173
0.3	0	4.5	399.89	0.0997461
0.4	0	4.5	399.875	0.099902
0.5	0	4.5	399.847	0.0999801
0.6	0	4.5	399.796	0.0996974
0.7	0	4.5	399.715	0.0998684
0.8	0	4.5	399.61	0.0999451
0.9	0	4.5	399.498	0.0991206
0.1	0.1	4.5	399.898	0.0999054
0.2	0.1	4.5	399.893	0.0998121
0.3	0.1	4.5	399.885	0.0997331
0.4	0.1	4.5	399.868	0.0998542
0.5	0.1	4.5	399.838	0.0995355
0.6	0.1	4.5	399.788	0.0997039
0.7	0.1	4.5	399.721	0.0994699
0.8	0.1	4.5	399.655	0.0992526
0.9	0.1	4.5	399.623	0.0993331
0.1	0.2	4.5	399.897	0.0999918
0.2	0.2	4.5	399.891	0.0999544
0.3	0.2	4.5	399.881	0.0999503
0.4	0.2	4.5	399.866	0.0998621
0.5	0.2	4.5	399.843	0.0996989
0.6	0.2	4.5	399.814	0.0998241
0.7	0.2	4.5	399.798	0.0995901
0.8	0.2	4.5	399.813	0.0998212
0.9	0.2	4.5	399.876	0.0993984
0.1	0.3	4.5	399.895	0.0999133
0.2	0.3	4.5	399.889	0.0998504
0.3	0.3	4.5	399.88	0.09996
0.4	0.3	4.5	399.869	0.0996912
0.5	0.3	4.5	399.86	0.0999439
0.6	0.3	4.5	399.861	0.0998511
0.7	0.3	4.5	399.879	0.0998715
0.8	0.3	4.5	399.915	0.0999585
0.9	0.3	4.5	399.962	0.0999548
0.1	0.4	4.5	399.894	0.0999377
0.2	0.4	4.5	399.887	0.0999254
0.3	0.4	4.5	399.88	0.0999298
0.4	0.4	4.5	399.877	0.0998955
0.5	0.4	4.5	399.882	0.0998127
0.6	0.4	4.5	399.897	0.0996792
0.7	0.4	4.5	399.919	0.0998522
0.8	0.4	4.5	399.945	0.0998772
0.9	0.4	4.5	399.971	0.0999001
0.1	0.5	4.5	399.893	0.0999614
0.2	0.5	4.5	399.887	0.0999013
0.3	0.5	4.5	399.883	0.099935
0.4	0.5	4.5	399.887	0.0997701
0.5	0.5	4.5	399.898	0.0997728
0.6	0.5	4.5	399.915	0.0998681
0.7	0.5	4.5	399.932	0.0998787
0.8	0.5	4.5	399.948	0.0999426
0.9	0.5	4.5	399.962	0.0998383
0.1	0.6	4.5	399.892	0.0999914
0.2	0.6	4.5	399.887	0.0999376
0.3	0.6	4.5	399.886	0.099952
0.4	0.6	4.5	399.895	0.0998469
0.5	0.6	4.5	399.908	0.0998586
0.6	0.6	4.5	399.922	0.0999342
0.7	0.6	4.5	399.933	0.0999984
0.8	0.6	4.5	399.942	0.0999768
0.9	0.6	4.5	399.948	0.0999337
0.1	0.7	4.5	399.892	0.0999884
0.2	0.7	4.5	399.887	0.0998719
0.3	0.7	4.5	399.891	0.099882
0.4	0.7	4.5	399.901	0.0999569
0.5	0.7	4.5	399.913	0.0999966
0.6	0.7	4.5	399.923	0.0999841
0.7	0.7	4.5	399.93	0.0999948
0.8	0.7	4.5	399.935	0.0999954
0.9	0.7	4.5	399.935	0.0999517
0.1	0.8	4.5	399.891	0.0999733
0.2	0.8	4.5	399.888	0.0999386
0.3	0.8	4.5	399.894	0.0999404
0.4	0.8	4.5	399.905	0.0999589
0.5	0.8	4.5	0.099975	477.033
0.6	0.8	4.5	0.099959	505.119
0.7	0.8	4.5	0.0999636	518.221
0.8	0.8	4.5	2.23982	503.487
0.9	0.8	4.5	399.923	0.0999799
0.1	0.9	4.5	399.89	0.0999803
0.2	0.9	4.5	399.889	0.0999724
0.3	0.9	4.5	399.897	0.0999587
0.4	0.9	4.5	0.0999744	439.761
0.5	0.9	4.5	0.0999576	477.03
0.6	0.9	4.5	0.0999221	505.111
0.7	0.9	4.5	0.0999711	518.205
0.8	0.9	4.5	0.099901	505.944
0.9	0.9	4.5	340.415	67.7594
0.1	1	4.5	399.89	0.0999878
0.2	1	4.5	399.89	0.099985
0.3	1	4.5	276.547	123.285
0.4	1	4.5	0.0999284	439.762
0.5	1	4.5	0.0999709	477.029
0.6	1	4.5	0.0999842	505.104
0.7	1	4.5	0.0998873	518.186
0.8	1	4.5	0.0999724	505.899
0.9	1	4.5	0.0999994	436.286
0.1	0	5	399.899	0.099997
0.2	0	5	399.896	0.0999465
0.3	0	5	399.889	0.0999984
0.4	0	5	399.875	0.099708
0.5	0	5	399.848	0.0995324
0.6	0	5	399.799	0.0994284
0.7	0	5	399.728	0.0997197
0.8	0	5	399.647	0.0997208
0.9	0	5	399.587	0.0992907
0.1	0.1	5	399.898	0.099995
0.2	0.1	5	399.893	0.0998956
0.3	0.1	5	399.885	0.0998081
0.4	0.1	5	399.868	0.0999957
0.5	0.1	5	399.839	0.0998911
0.6	0.1	5	399.793	0.0999149
0.7	0.1	5	399.738	0.0996611
0.8	0.1	5	399.702	0.0994981
0.9	0.1	5	399.728	0.0992105
0.1	0.2	5	399.897	0.0999648
0.2	0.2	5	399.891	0.0999309
0.3	0.2	5	399.882	0.0997976
0.4	0.2	5	399.867	0.0997977
0.5	0.2	5	399.846	0.099855
0.6	0.2	5	399.825	0.0999406
0.7	0.2	5	399.824	0.0994934
0.8	0.2	5	399.859	0.0993804
0.9	0.2	5	399.938	0.0997224
0.1	0.3	5	399.895	0.0999385
0.2	0.3	5	399.889	0.0998579
0.3	0.3	5	399.881	0.0999815
0.4	0.3	5	399.872	0.0997098
0.5	0.3	5	399.868	0.0997117
0.6	0.3	5	399.877	0.099646
0.7	0.3	5	399.902	0.0995742
0.8	0.3	5	399.941	0.0997708
0.9	0.3	5	399.99	0.0998199
0.1	0.4	5	399.894	0.099967
0.2	0.4	5	399.888	0.0999086
0.3	0.4	5	399.882	0.0999446
0.4	0.4	5	399.882	0.0997209
0.5	0.4	5	399.891	0.0999045
0.6	0.4	5	399.91	0.0998396
0.7	0.4	5	399.934	0.0999746
0.8	0.4	5	399.96	0.0997913
0.9	0.4	5	399.987	0.0999522
0.1	0.5	5	399.893	0.0999171
0.2	0.5	5	399.887	0.0999583
0.3	0.5	5	399.886	0.0999526
0.4	0.5	5	399.893	0.0997952
0.5	0.5	5	399.907	0.0998924
0.6	0.5	5	399.925	0.0998808
0.7	0.5	5	399.942	0.0999901
0.8	0.5	5	399.958	0.0999523
0.9	0.5	5	399.971	0.0998432
0.1	0.6	5	399.893	0.0999792
0.2	0.6	5	399.888	0.0999855
0.3	0.6	5	399.89	0.0998665
0.4	0.6	5	399.901	0.0999922
0.5	0.6	5	399.916	0.0998972
0.6	0.6	5	399.929	0.0999955
0.7	0.6	5	399.941	0.0999479
0.8	0.6	5	399.949	0.0999596
0.9	0.6	5	399.955	0.0999575
0.1	0.7	5	399.892	0.0999347
0.2	0.7	5	399.889	0.0999774
0.3	0.7	5	399.895	0.0999224
0.4	0.7	5	399.907	0.0999281
0.5	0.7	5	0.343359	507.894
0.6	0.7	5	0.0999746	540.543
0.7	0.7	5	0.125419	556.218
0.8	0.7	5	284.203	184.176
0.9	0.7	5	399.94	0.0999832
0.1	0.8	5	399.891	0.0999418
0.2	0.8	5	399.89	0.0999634
0.3	0.8	5	399.899	0.099936
0.4	0.8	5	0.0999722	465.227
0.5	0.8	5	0.0999354	508.185
0.6	0.8	5	0.099927	540.531
0.7	0.8	5	0.0999518	556.23
0.8	0.8	5	0.0999789	544.019
0.9	0.8	5	398.498	2.038
0.1	0.9	5	399.891	0.0999281
0.2	0.9	5	399.892	0.0999465
0.3	0.9	5	399.625	0.38307
0.4	0.9	5	0.0999421	465.226
0.5	0.9	5	0.0998709	508.18
0.6	0.9	5	0.0998444	540.52
0.7	0.9	5	0.0999426	556.203
0.8	0.9	5	0.0999107	543.968
0.9	0.9	5	0.0999995	468.713
0.1	1	5	399.891	0.0999721
0.2	1	5	399.893	0.099983
0.3	1	5	0.0999742	417.639
0.4	1	5	0.0999968	465.227
0.5	1	5	0.0998809	508.178
0.6	1	5	0.0998934	540.508
0.7	1	5	0.0997657	556.168
0.8	1	5	0.0998096	543.867
0.9	1	5	0.099954	468.611
0.1	0	5.5	399.899	0.0999493
0.2	0	5.5	399.896	0.0999889
0.3	0	5.5	399.889	0.099992
0.4	0	5.5	399.876	0.0996012
0.5	0	5.5	399.848	0.0997315
0.6	0	5.5	399.801	0.0999745
0.7	0	5.5	399.741	0.0998553
0.8	0	5.5	399.687	0.0998353
0.9	0	5.5	399.683	0.0998067
0.1	0.1	5.5	399.898	0.0999963
0.2	0.1	5.5	399.893	0.0998442
0.3	0.1	5.5	399.885	0.0997716
0.4	0.1	5.5	399.869	0.0997501
0.5	0.1	5.5	399.841	0.0995128
0.6	0.1	5.5	399.799	0.0995965
0.7	0.1	5.5	399.756	0.0997123
0.8	0.1	5.5	399.749	0.0993777
0.9	0.1	5.5	399.828	0.0992216
0.1	0.2	5.5	399.897	0.0999749
0.2	0.2	5.5	399.891	0.0999213
0.3	0.2	5.5	399.882	0.0999966
0.4	0.2	5.5	399.869	0.0997014
0.5	0.2	5.5	399.851	0.0996376
0.6	0.2	5.5	399.837	0.0999595
0.7	0.2	5.5	399.848	0.0994898
0.8	0.2	5.5	399.896	0.0999007
0.9	0.2	5.5	399.983	0.099933
0.1	0.3	5.5	399.895	0.0999615
0.2	0.3	5.5	399.889	0.0998712
0.3	0.3	5.5	399.882	0.0999688
0.4	0.3	5.5	399.876	0.0997583
0.5	0.3	5.5	399.876	0.0999749
0.6	0.3	5.5	399.891	0.0996133
0.7	0.3	5.5	399.921	0.099824
0.8	0.3	5.5	399.962	0.0997095
0.9	0.3	5.5	400.01	0.0997174
0.1	0.4	5.5	399.895	0.0999238
0.2	0.4	5.5	399.889	0.0998515
0.3	0.4	5.5	399.884	0.0999159
0.4	0.4	5.5	399.887	0.0999985
0.5	0.4	5.5	399.9	0.0999271
0.6	0.4	5.5	399.922	0.0999823
0.7	0.4	5.5	399.946	0.0999873
0.8	0.4	5.5	399.972	0.0999593
0.9	0.4	5.5	399.998	0.0999088
0.1	0.5	5.5	399.894	0.0999386
0.2	0.5	5.5	399.889	0.099837
0.3	0.5	5.5	399.889	0.0999891
0.4	0.5	5.5	399.899	0.0999327
0.5	0.5	5.5	399.915	0.0998458
0.6	0.5	5.5	399.933	0.0999251
0.7	0.5	5.5	399.95	0.099945
0.8	0.5	5.5	399.965	0.0999523
0.9	0.5	5.5	399.978	0.0999626
0.1	0.6	5.5	399.893	0.099996
0.2	0.6	5.5	399.889	0.0999972
0.3	0.6	5.5	399.894	0.0999279
0.4	0.6	5.5	399.907	0.0998818
0.5	0.6	5.5	399.922	0.0999652
0.6	0.6	5.5	393.802	9.78315
0.7	0.6	5.5	358.957	79.694
0.8	0.6	5.5	399.955	0.0999867
0.9	0.6	5.5	399.96	0.0999817
0.1	0.7	5.5	399.892	0.0999553
0.2	0.7	5.5	399.89	0.0999976
0.3	0.7	5.5	399.899	0.0999955
0.4	0.7	5.5	399.913	0.0999851
0.5	0.7	5.5	0.0999723	538.439
0.6	0.7	5.5	0.0999641	574.721
0.7	0.7	5.5	0.0999677	592.709
0.8	0.7	5.5	22.2837	553.749
0.9	0.7	5.5	399.943	0.0999869
0.1	0.8	5.5	399.892	0.0999647
0.2	0.8	5.5	399.892	0.0999381
0.3	0.8	5.5	399.903	0.0999793
0.4	0.8	5.5	0.0999888	490.165
0.5	0.8	5.5	0.0998944	538.432
0.6	0.8	5.5	0.0999702	574.705
0.7	0.8	5.5	0.0999572	592.679
0.8	0.8	5.5	0.0999403	580.175
0.9	0.8	5.5	221.697	242.901
0.1	0.9	5.5	399.891	0.0999894
0.2	0.9	5.5	399.894	0.0999781
0.3	0.9	5.5	0.0999709	435.8
0.4	0.9	5.5	0.0999437	490.164
0.5	0.9	5.5	0.0998832	538.426
0.6	0.9	5.5	0.0999335	574.688
0.7	0.9	5.5	0.0999641	592.633
0.8	0.9	5.5	0.099819	580.072
0.9	0.9	5.5	0.0999484	498.93
0.1	1	5.5	399.891	0.0999544
0.2	1	5.5	399.896	0.0999787
0.3	1	5.5	0.0999855	435.802
0.4	1	5.5	0.099867	490.165
0.5	1	5.5	0.0999269	538.422
0.6	1	5.5	0.0998565	574.67
0.7	1	5.5	0.0997377	592.567
0.8	1	5.5	0.0997475	579.845
0.9	1	5.5	0.0999176	498.643
0.1	0	6	399.899	0.0999033
0.2	0	6	399.896	0.0998452
0.3	0	6	399.89	0.0997291
0.4	0	6	399.875	0.0999856
0.5	0	6	399.849	0.0995846
0.6	0	6	399.805	0.0995445
0.7	0	6	399.755	0.0995857
0.8	0	6	399.73	0.0995026
0.9	0	6	399.789	0.0997876
0.1	0.1	6	399.898	0.0999097
0.2	0.1	6	399.893	0.0998605
0.3	0.1	6	399.885	0.0999348
0.4	0.1	6	399.869	0.0999419
0.5	0.1	6	399.841	0.0999407
0.6	0.1	6	399.804	0.099442
0.7	0.1	6	399.773	0.0997622
0.8	0.1	6	399.793	0.099801
0.9	0.1	6	399.919	0.0994709
0.1	0.2	6	399.897	0.0999245
0.2	0.2	6	399.891	0.0999409
0.3	0.2	6	399.883	0.0997479
0.4	0.2	6	399.87	0.0997514
0.5	0.2	6	399.855	0.0998547
0.6	0.2	6	399.849	0.0998357
0.7	0.2	6	399.869	0.0999967
0.8	0.2	6	399.926	0.0998333
0.9	0.2	6	400.017	0.0995905
0.1	0.3	6	399.896	0.0999868
0.2	0.3	6	399.89	0.0999452
0.3	0.3	6	399.883	0.0999214
0.4	0.3	6	399.879	0.0999321
0.5	0.3	6	399.884	0.0999251
0.6	0.3	6	399.904	0.0999359
0.7	0.3	6	399.937	0.0999675
0.8	0.3	6	399.978	0.0997541
0.9	0.3	6	400.027	0.0997421
0.1	0.4	6	399.895	0.0999165
0.2	0.4	6	399.889	0.0999344
0.3	0.4	6	399.887	0.0998759
0.4	0.4	6	399.892	0.0998166
0.5	0.4	6	399.909	0.0998545
0.6	0.4	6	399.931	0.0998432
0.7	0.4	6	399.956	0.0999416
0.8	0.4	6	399.982	0.0999112
0.9	0.4	6	400.007	0.0999733
0.1	0.5	6	399.894	0.099965
0.2	0.5	6	399.889	0.0999358
0.3	0.5	6	399.892	0.0999301
0.4	0.5	6	399.904	0.0999699
0.5	0.5	6	399.922	0.0999068
0.6	0.5	6	399.94	0.0999905
0.7	0.5	6	399.957	0.099964
0.8	0.5	6	399.972	0.0999832
0.9	0.5	6	399.984	0.0999219
0.1	0.6	6	399.893	0.099945
0.2	0.6	6	399.89	0.0999427
0.3	0.6	6	399.898	0.099887
0.4	0.6	6	399.913	0.0999721
0.5	0.6	6	0.0999817	567.854
0.6	0.6	6	0.0999805	607.776
0.7	0.6	6	49.3434	566.406
0.8	0.6	6	327.017	167.312
0.9	0.6	6	399.963	0.0999744
0.1	0.7	6	399.892	0.0999842
0.2	0.7	6	399.892	0.0998987
0.3	0.7	6	399.903	0.0999417
0.4	0.7	6	0.0999745	514.592
0.5	0.7	6	0.0999489	567.844
0.6	0.7	6	0.0998904	607.758
0.7	0.7	6	0.0999486	627.737
0.8	0.7	6	0.0999663	614.657
0.9	0.7	6	394.951	9.34162
0.1	0.8	6	399.892	0.0999245
0.2	0.8	6	399.895	0.0999463
0.3	0.8	6	0.0999682	453.826
0.4	0.8	6	0.099908	514.588
0.5	0.8	6	0.0999433	567.834
0.6	0.8	6	0.0999031	607.735
0.7	0.8	6	0.0998275	627.69
0.8	0.8	6	0.0998958	614.584
0.9	0.8	6	36.9842	485.624
0.1	0.9	6	399.892	0.0999896
0.2	0.9	6	399.897	0.0999965
0.3	0.9	6	0.0999606	453.827
0.4	0.9	6	0.0998925	514.587
0.5	0.9	6	0.0998861	567.826
0.6	0.9	6	0.0999984	607.708
0.7	0.9	6	0.0999081	627.608
0.8	0.9	6	0.0999145	614.364
0.9	0.9	6	0.0999383	527.17
0.1	1	6	399.892	0.0999437
0.2	1	6	390.374	9.54039
0.3	1	6	0.0999818	453.829
0.4	1	6	0.0998889	514.587
0.5	1	6	0.0998338	567.82
0.6	1	6	0.0997263	607.679
0.7	1	6	0.0998698	627.483
0.8	1	6	0.0997706	613.914
0.9	1	6	0.0998234	526.501
0.1	0	6.5	399.899	0.0999591
0.2	0	6.5	399.896	0.099916
0.3	0	6.5	399.89	0.0998117
0.4	0	6.5	399.876	0.0996653
0.5	0	6.5	399.849	0.0995969
0.6	0	6.5	399.808	0.0999467
0.7	0	6.5	399.77	0.0996213
0.8	0	6.5	399.776	0.0995371
0.9	0	6.5	399.902	0.0992533
0.1	0.1	6.5	399.898	0.099935
0.2	0.1	6.5	399.893	0.0999482
0.3	0.1	6.5	399.885	0.0997179
0.4	0.1	6.5	399.869	0.0998152
0.5	0.1	6.5	399.843	0.0997632
0.6	0.1	6.5	399.809	0.0995443
0.7	0.1	6.5	399.791	0.0999226
0.8	0.1	6.5	399.834	0.0993355
0.9	0.1	6.5	399.997	0.0999658
0.1	0.2	6.5	399.897	0.0999139
0.2	0.2	6.5	399.891	0.0998119
0.3	0.2	6.5	399.883	0.0999864
0.4	0.2	6.5	399.871	0.0997676
0.5	0.2	6.5	399.859	0.0999595
0.6	0.2	6.5	399.86	0.0995491
0.7	0.2	6.5	399.889	0.0998093
0.8	0.2	6.5	399.95	0.0996006
0.9	0.2	6.5	400.044	0.0999746
0.1	0.3	6.5	399.896	0.0999219
0.2	0.3	6.5	399.89	0.0999545
0.3	0.3	6.5	399.884	0.0998846
0.4	0.3	6.5	399.882	0.0998367
0.5	0.3	6.5	399.891	0.0999807
0.6	0.3	6.5	399.916	0.0996781
0.7	0.3	6.5	399.95	0.0996903
0.8	0.3	6.5	399.992	0.0998178
0.9	0.3	6.5	400.04	0.0997537
0.1	0.4	6.5	399.895	0.0999576
0.2	0.4	6.5	399.89	0.0998392
0.3	0.4	6.5	399.889	0.0998953
0.4	0.4	6.5	399.897	0.0997973
0.5	0.4	6.5	399.916	0.0998822
0.6	0.4	6.5	399.94	0.0998489
0.7	0.4	6.5	399.964	0.0999513
0.8	0.4	6.5	399.989	0.0998514
0.9	0.4	6.5	400.014	0.0998688
0.1	0.5	6.5	399.894	0.0999409
0.2	0.5	6.5	399.89	0.0999672
0.3	0.5	6.5	399.895	0.0999269
0.4	0.5	6.5	399.91	0.0998741
0.5	0.5	6.5	399.928	0.0999306
0.6	0.5	6.5	399.946	0.0999852
0.7	0.5	6.5	399.962	0.0999538
0.8	0.5	6.5	399.976	0.0999903
0.9	0.5	6.5	399.989	0.0999765
0.1	0.6	6.5	399.893	0.0999178
0.2	0.6	6.5	399.892	0.0999754
0.3	0.6	6.5	399.902	0.0999212
0.4	0.6	6.5	0.0999866	538.521
0.5	0.6	6.5	0.0999717	596.469
0.6	0.6	6.5	0.0999796	639.758
0.7	0.6	6.5	0.0999828	661.474
0.8	0.6	6.5	228.943	352.448
0.9	0.6	6.5	399.966	0.0999861
0.1	0.7	6.5	399.893	0.0999915
0.2	0.7	6.5	399.894	0.0999174
0.3	0.7	6.5	399.907	0.0999548
0.4	0.7	6.5	0.099975	538.515
0.5	0.7	6.5	0.0999525	596.456
0.6	0.7	6.5	0.0999867	639.734
0.7	0.7	6.5	0.0999726	661.437
0.8	0.7	6.5	0.0999902	647.491
0.9	0.7	6.5	314.091	161.237
0.1	0.8	6.5	399.893	0.0999579
0.2	0.8	6.5	399.897	0.0999474
0.3	0.8	6.5	0.0999953	471.691
0.4	0.8	6.5	0.0999338	538.511
0.5	0.8	6.5	0.0998726	596.443
0.6	0.8	6.5	0.0999239	639.701
0.7	0.8	6.5	0.0998576	661.359
0.8	0.8	6.5	0.0999669	647.358
0.9	0.8	6.5	0.099975	553.886
0.1	0.9	6.5	399.892	0.0999927
0.2	0.9	6.5	399.899	0.0999769
0.3	0.9	6.5	0.0999607	471.692
0.4	0.9	6.5	0.0998416	538.508
0.5	0.9	6.5	0.0998011	596.431
0.6	0.9	6.5	0.0999612	639.658
0.7	0.9	6.5	0.0998264	661.21
0.8	0.9	6.5	0.0997682	646.919
0.9	0.9	6.5	0.0999611	553.574
0.1	1	6.5	399.893	0.0999896
0.2	1	6.5	0.547995	406.303
0.3	1	6.5	0.0999756	471.694
0.4	1	6.5	0.0999302	538.508
0.5	1	6.5	0.0997904	596.422
0.6	1	6.5	0.0999952	639.608
0.7	1	6.5	0.0999002	660.985
0.8	1	6.5	0.0997057	646.139
0.9	1	6.5	0.0998994	552.333
0.1	0	7	399.899	0.0999167
0.2	0	7	399.896	0.099802
0.3	0	7	399.889	0.0999421
0.4	0	7	399.876	0.099844
0.5	0	7	399.85	0.0997736
0.6	0	7	399.812	0.0999867
0.7	0	7	399.785	0.0999698
0.8	0	7	399.823	0.0999501
0.9	0	7	400.023	0.0991242
0.1	0.1	7	399.898	0.0999728
0.2	0.1	7	399.893	0.0999126
0.3	0.1	7	399.885	0.0997299
0.4	0.1	7	399.87	0.0998002
0.5	0.1	7	399.845	0.0995353
0.6	0.1	7	399.814	0.0999881
0.7	0.1	7	399.808	0.0996069
0.8	0.1	7	399.871	0.0995293
0.9	0.1	7	400.062	0.0998547
0.1	0.2	7	399.897	0.0999445
0.2	0.2	7	399.891	0.0999408
0.3	0.2	7	399.883	0.0999326
0.4	0.2	7	399.873	0.099963
0.5	0.2	7	399.864	0.0999053
0.6	0.2	7	399.871	0.0996087
0.7	0.2	7	399.906	0.0995069
0.8	0.2	7	399.971	0.0996276
0.9	0.2	7	400.064	0.09974
0.1	0.3	7	399.896	0.0999658
0.2	0.3	7	399.89	0.099969
0.3	0.3	7	399.885	0.0999565
0.4	0.3	7	399.886	0.0999595
0.5	0.3	7	399.899	0.0997264
0.6	0.3	7	399.926	0.0997629
0.7	0.3	7	399.961	0.0998164
0.8	0.3	7	400.003	0.0999213
0.9	0.3	7	400.05	0.0999811
0.1	0.4	7	399.895	0.0999669
0.2	0.4	7	399.89	0.0999831
0.3	0.4	7	399.891	0.0999742
0.4	0.4	7	399.902	0.0998705
0.5	0.4	7	399.923	0.0999832
0.6	0.4	7	399.947	0.0998703
0.7	0.4	7	399.971	0.0999726
0.8	0.4	7	399.995	0.0998804
0.9	0.4	7	400.02	0.0998876
0.1	0.5	7	399.894	0.0999959
0.2	0.5	7	399.891	0.0999959
0.3	0.5	7	399.898	0.0999434
0.4	0.5	7	399.914	0.0999315
0.5	0.5	7	15.0298	604.974
0.6	0.5	7	109.33	527.364
0.7	0.5	7	291.369	286.032
0.8	0.5	7	399.981	0.0999756
0.9	0.5	7	399.992	0.0999742
0.1	0.6	7	399.893	0.0999271
0.2	0.6	7	399.893	0.0999354
0.3	0.6	7	399.905	0.099993
0.4	0.6	7	0.099945	561.962
0.5	0.6	7	0.0999255	624.338
0.6	0.6	7	0.0999987	670.748
0.7	0.6	7	0.0999583	693.946
0.8	0.6	7	142.309	500.591
0.9	0.6	7	399.923	0.247263
0.1	0.7	7	399.893	0.099987
0.2	0.7	7	399.896	0.099989
0.3	0.7	7	0.0999911	489.375
0.4	0.7	7	0.0999276	561.955
0.5	0.7	7	0.0998434	624.322
0.6	0.7	7	0.0998297	670.716
0.7	0.7	7	0.0998929	693.893
0.8	0.7	7	0.0999197	678.829
0.9	0.7	7	255.21	268.368
0.1	0.8	7	399.893	0.0999437
0.2	0.8	7	399.899	0.0999839
0.3	0.8	7	0.0999356	489.374
0.4	0.8	7	0.099927	561.949
0.5	0.8	7	0.099933	624.303
0.6	0.8	7	0.0998275	670.665
0.7	0.8	7	0.0999477	693.76
0.8	0.8	7	0.0999647	678.582
0.9	0.8	7	0.0999587	578.911
0.1	0.9	7	399.893	0.0999817
0.2	0.9	7	9.13184	407.454
0.3	0.9	7	0.099885	489.375
0.4	0.9	7	0.0998837	561.946
0.5	0.9	7	0.099996	624.286
0.6	0.9	7	0.099735	670.597
0.7	0.9	7	0.0999976	693.495
0.8	0.9	7	0.0997657	677.792
0.9	0.9	7	0.099982	578.263
0.1	1	7	399.893	0.0999942
0.2	1	7	0.0999705	417.035
0.3	1	7	0.0998567	489.377
0.4	1	7	0.099804	561.945
0.5	1	7	0.099743	624.271
0.6	1	7	0.09997	670.512
0.7	1	7	0.0997141	693.123
0.8	1	7	0.0996747	676.584
0.9	1	7	0.099798	576.34
0.1	0	7.5	399.899	0.0999762
0.2	0	7.5	399.896	0.0999038
0.3	0	7.5	399.89	0.0998221
0.4	0	7.5	399.876	0.0997253
0.5	0	7.5	399.85	0.0996196
0.6	0	7.5	399.816	0.099669
0.7	0	7.5	399.801	0.0999355
0.8	0	7.5	399.873	0.0999478
0.9	0	7.5	400.151	0.0994147
0.1	0.1	7.5	399.898	0.0999239
0.2	0.1	7.5	399.893	0.0999567
0.3	0.1	7.5	399.885	0.099986
0.4	0.1	7.5	399.87	0.0999322
0.5	0.1	7.5	399.846	0.0998045
0.6	0.1	7.5	399.82	0.0996852
0.7	0.1	7.5	399.823	0.0995509
0.8	0.1	7.5	399.903	0.0996267
0.9	0.1	7.5	400.113	0.0998642
0.1	0.2	7.5	399.897	0.0999192
0.2	0.2	7.5	399.891	0.0999587
0.3	0.2	7.5	399.884	0.0999613
0.4	0.2	7.5	399.874	0.0998399
0.5	0.2	7.5	399.869	0.0996936
0.6	0.2	7.5	399.882	0.0995925
0.7	0.2	7.5	399.922	0.0996671
0.8	0.2	7.5	399.989	0.0998662
0.9	0.2	7.5	400.082	0.0996778
0.1	0.3	7.5	399.896	0.0999299
0.2	0.3	7.5	399.891	0.0998827
0.3	0.3	7.5	399.887	0.0997926
0.4	0.3	7.5	399.89	0.0998371
0.5	0.3	7.5	399.906	0.0999653
0.6	0.3	7.5	399.935	0.0998709
0.7	0.3	7.5	399.971	0.0998435
0.8	0.3	7.5	400.012	0.0998485
0.9	0.3	7.5	400.059	0.099909
0.1	0.4	7.5	399.895	0.0999603
0.2	0.4	7.5	399.891	0.0999674
0.3	0.4	7.5	399.893	0.099829
0.4	0.4	7.5	399.907	0.0999552
0.5	0.4	7.5	399.929	0.0998587
0.6	0.4	7.5	399.952	0.0999903
0.7	0.4	7.5	399.976	0.0999628
0.8	0.4	7.5	400.001	0.0999541
0.9	0.4	7.5	400.025	0.0999935
0.1	0.5	7.5	399.894	0.0999921
0.2	0.5	7.5	399.892	0.0998753
0.3	0.5	7.5	399.901	0.0999991
0.4	0.5	7.5	399.919	0.0999475
0.5	0.5	7.5	0.0999923	651.517
0.6	0.5	7.5	1.39752	699.144
0.7	0.5	7.5	208.183	446.862
0.8	0.5	7.5	375.61	151.99
0.9	0.5	7.5	399.995	0.0999787
0.1	0.6	7.5	399.894	0.0999982
0.2	0.6	7.5	399.895	0.0999107
0.3	0.6	7.5	399.908	0.0999618
0.4	0.6	7.5	0.0999754	584.935
0.5	0.6	7.5	0.0999355	651.5
0.6	0.6	7.5	0.0999256	700.806
0.7	0.6	7.5	0.0999806	725.254
0.8	0.6	7.5	61.2617	633.526
0.9	0.6	7.5	386.196	53.1748
0.1	0.7	7.5	399.893	0.0999477
0.2	0.7	7.5	399.898	0.0999779
0.3	0.7	7.5	0.0999631	506.863
0.4	0.7	7.5	0.0999497	584.926
0.5	0.7	7.5	0.0999891	651.478
0.6	0.7	7.5	0.0999764	700.76
0.7	0.7	7.5	0.099872	725.178
0.8	0.7	7.5	0.0998857	708.769
0.9	0.7	7.5	207.236	354.372
0.1	0.8	7.5	399.893	0.0999914
0.2	0.8	7.5	399.901	0.0999784
0.3	0.8	7.5	0.0998927	506.862
0.4	0.8	7.5	0.0999487	584.919
0.5	0.8	7.5	0.0999133	651.454
0.6	0.8	7.5	0.0998635	700.683
0.7	0.8	7.5	0.0998301	724.951
0.8	0.8	7.5	0.0998055	708.324
0.9	0.8	7.5	0.0999749	602.534
0.1	0.9	7.5	399.894	0.0999743
0.2	0.9	7.5	0.0999775	427.406
0.3	0.9	7.5	0.0999156	506.863
0.4	0.9	7.5	0.0999901	584.914
0.5	0.9	7.5	0.0998503	651.428
0.6	0.9	7.5	0.0996788	700.57
0.7	0.9	7.5	0.0997918	724.507
0.8	0.9	7.5	0.0998209	707.041
0.9	0.9	7.5	0.0998577	601.375
0.1	1	7.5	399.894	0.0999874
0.2	1	7.5	0.0999767	427.408
0.3	1	7.5	0.0998667	506.865
0.4	1	7.5	0.0999788	584.912
0.5	1	7.5	0.0998232	651.405
0.6	1	7.5	0.0997102	700.433
0.7	1	7.5	0.0998559	723.928
0.8	1	7.5	0.099765	705.326
0.9	1	7.5	0.0997166	598.733
0.1	0	8	399.899	0.0999376
0.2	0	8	399.896	0.0998221
0.3	0	8	399.89	0.0997537
0.4	0	8	399.876	0.0997124
0.5	0	8	399.851	0.0996382
0.6	0	8	399.821	0.0995979
0.7	0	8	399.819	0.0995219
0.8	0	8	399.925	0.0995352
0.9	0	8	400.285	0.0992366
0.1	0.1	8	399.898	0.099988
0.2	0.1	8	399.894	0.0998864
0.3	0.1	8	399.885	0.0999098
0.4	0.1	8	399.87	0.0998542
0.5	0.1	8	399.847	0.0996528
0.6	0.1	8	399.825	0.0998677
0.7	0.1	8	399.838	0.0997892
0.8	0.1	8	399.929	0.0996093
0.9	0.1	8	400.152	0.0998877
0.1	0.2	8	399.897	0.0999382
0.2	0.2	8	399.892	0.0998877
0.3	0.2	8	399.884	0.0998874
0.4	0.2	8	399.876	0.099669
0.5	0.2	8	399.874	0.0998042
0.6	0.2	8	399.892	0.099677
0.7	0.2	8	399.936	0.0999668
0.8	0.2	8	400.004	0.0999283
0.9	0.2	8	400.097	0.0999789
0.1	0.3	8	399.896	0.0999165
0.2	0.3	8	399.891	0.099966
0.3	0.3	8	399.888	0.0999095
0.4	0.3	8	399.894	0.0997934
0.5	0.3	8	399.913	0.0999675
0.6	0.3	8	399.943	0.0999587
0.7	0.3	8	399.979	0.0999151
0.8	0.3	8	400.019	0.0999478
0.9	0.3	8	400.067	0.0998651
0.1	0.4	8	399.895	0.0999544
0.2	0.4	8	399.892	0.099968
0.3	0.4	8	399.896	0.0998612
0.4	0.4	8	399.911	0.0998814
0.5	0.4	8	399.934	0.0998735
0.6	0.4	8	399.957	0.0999237
0.7	0.4	8	399.981	0.0999754
0.8	0.4	8	400.005	0.0999516
0.9	0.4	8	400.03	0.0999311
0.1	0.5	8	399.894	0.0999776
0.2	0.5	8	399.894	0.0999294
0.3	0.5	8	399.904	0.0999935
0.4	0.5	8	0.099973	607.467
0.5	0.5	8	0.0999524	678.012
0.6	0.5	8	0.099986	730.012
0.7	0.5	8	128.484	588.205
0.8	0.5	8	354.784	234.716
0.9	0.5	8	399.998	0.0999775
0.1	0.6	8	399.894	0.0999249
0.2	0.6	8	399.896	0.0999486
0.3	0.6	8	0.0999458	524.15
0.4	0.6	8	0.0998898	607.456
0.5	0.6	8	0.0999314	677.991
0.6	0.6	8	0.0999018	729.98
0.7	0.6	8	0.0999831	755.465
0.8	0.6	8	4.71435	731.813
0.9	0.6	8	369.977	123.535
0.1	0.7	8	399.894	0.0999807
0.2	0.7	8	399.9	0.099948
0.3	0.7	8	0.0999395	524.147
0.4	0.7	8	0.0999802	607.445
0.5	0.7	8	0.0998202	677.963
0.6	0.7	8	0.0998194	729.917
0.7	0.7	8	0.0999038	755.351
0.8	0.7	8	0.0999627	737.395
0.9	0.7	8	166.177	428.119
0.1	0.8	8	399.894	0.0999901
0.2	0.8	8	0.0999887	437.848
0.3	0.8	8	0.0999011	524.146
0.4	0.8	8	0.0999381	607.435
0.5	0.8	8	0.0997479	677.928
0.6	0.8	8	0.0998681	729.794
0.7	0.8	8	0.0999492	754.973
0.8	0.8	8	0.0997612	736.647
0.9	0.8	8	0.0999536	624.892
0.1	0.9	8	399.894	0.0999702
0.2	0.9	8	0.099974	437.85
0.3	0.9	8	0.0998934	524.147
0.4	0.9	8	0.0999318	607.429
0.5	0.9	8	0.0997869	677.89
0.6	0.9	8	0.0997215	729.614
0.7	0.9	8	0.0997382	754.278
0.8	0.9	8	0.0999261	734.734
0.9	0.9	8	0.0999347	623.06
0.1	1	8	399.895	0.0999959
0.2	1	8	0.0999353	437.853
0.3	1	8	0.0999293	524.149
0.4	1	8	0.0999681	607.426
0.5	1	8	0.0997164	677.853
0.6	1	8	0.0997522	729.4
0.7	1	8	0.0996487	753.442
0.8	1	8	0.0996164	732.47
0.9	1	8	0.0999129	619.711
0.1	0	8.5	399.899	0.0999011
0.2	0	8.5	399.896	0.0999575
0.3	0	8.5	399.89	0.0997387
0.4	0	8.5	399.876	0.099808
0.5	0	8.5	399.851	0.0998326
0.6	0	8.5	399.825	0.0997751
0.7	0	8.5	399.836	0.099431
0.8	0	8.5	399.978	0.0995162
0.9	0	8.5	400.427	0.0995002
0.1	0.1	8.5	399.898	0.0999663
0.2	0.1	8.5	399.894	0.0999047
0.3	0.1	8.5	399.885	0.0998149
0.4	0.1	8.5	399.87	0.0999959
0.5	0.1	8.5	399.849	0.0996241
0.6	0.1	8.5	399.831	0.0994387
0.7	0.1	8.5	399.851	0.0996908
0.8	0.1	8.5	399.952	0.0994533
0.9	0.1	8.5	400.181	0.099833
0.1	0.2	8.5	399.897	0.0999049
0.2	0.2	8.5	399.892	0.0999436
0.3	0.2	8.5	399.885	0.0998209
0.4	0.2	8.5	399.878	0.0997449
0.5	0.2	8.5	399.879	0.0999339
0.6	0.2	8.5	399.901	0.0997042
0.7	0.2	8.5	399.949	0.0998456
0.8	0.2	8.5	400.017	0.0999945
0.9	0.2	8.5	400.11	0.0996609
0.1	0.3	8.5	399.896	0.0999311
0.2	0.3	8.5	399.891	0.0999534
0.3	0.3	8.5	399.89	0.0999328
0.4	0.3	8.5	399.897	0.0999341
0.5	0.3	8.5	399.919	0.0998376
0.6	0.3	8.5	399.95	0.0999018
0.7	0.3	8.5	399.985	0.0999465
0.8	0.3	8.5	400.026	0.0998748
0.9	0.3	8.5	400.073	0.0998969
0.1	0.4	8.5	399.895	0.099967
0.2	0.4	8.5	399.892	0.0999005
0.3	0.4	8.5	399.898	0.0999048
0.4	0.4	8.5	399.915	0.0999575
0.5	0.4	8.5	399.938	0.0999354
0.6	0.4	8.5	326.443	264.34
0.7	0.4	8.5	400.228	87.4388
0.8	0.4	8.5	400.009	0.0999501
0.9	0.4	8.5	400.033	0.0999879
0.1	0.5	8.5	399.894	0.0999164
0.2	0.5	8.5	399.895	0.0999544
0.3	0.5	8.5	399.907	0.0999103
0.4	0.5	8.5	0.0999736	629.554
0.5	0.5	8.5	0.0999628	703.868
0.6	0.5	8.5	0.0999832	758.356
0.7	0.5	8.5	53.0727	716.845
0.8	0.5	8.5	335.333	301.915
0.9	0.5	8.5	400	0.0999903
0.1	0.6	8.5	399.894	0.0999349
0.2	0.6	8.5	399.898	0.0999762
0.3	0.6	8.5	0.0999647	541.226
0.4	0.6	8.5	0.099956	629.541
0.5	0.6	8.5	0.0999438	703.842
0.6	0.6	8.5	0.0999185	758.317
0.7	0.6	8.5	0.0999211	784.635
0.8	0.6	8.5	0.0999915	764.937
0.9	0.6	8.5	359.959	169.375
0.1	0.7	8.5	399.894	0.0999589
0.2	0.7	8.5	399.902	0.0999946
0.3	0.7	8.5	0.0999434	541.222
0.4	0.7	8.5	0.099907	629.527
0.5	0.7	8.5	0.09995	703.804
0.6	0.7	8.5	0.0997629	758.226
0.7	0.7	8.5	0.0998616	784.466
0.8	0.7	8.5	0.09993	764.785
0.9	0.7	8.5	130.806	492.562
0.1	0.8	8.5	399.894	0.0999671
0.2	0.8	8.5	0.0999608	448.34
0.3	0.8	8.5	0.0999159	541.22
0.4	0.8	8.5	0.0997983	629.515
0.5	0.8	8.5	0.0998001	703.754
0.6	0.8	8.5	0.099922	758.034
0.7	0.8	8.5	0.0997503	783.867
0.8	0.8	8.5	0.0998422	763.615
0.9	0.8	8.5	0.099886	646.107
0.1	0.9	8.5	399.895	0.0999567
0.2	0.9	8.5	0.0999343	448.342
0.3	0.9	8.5	0.0999306	541.221
0.4	0.9	8.5	0.0997951	629.505
0.5	0.9	8.5	0.0997816	703.697
0.6	0.9	8.5	0.0998216	757.753
0.7	0.9	8.5	0.0998736	782.834
0.8	0.9	8.5	0.0997166	760.962
0.9	0.9	8.5	0.0999558	643.48
0.1	1	8.5	399.895	0.0999983
0.2	1	8.5	0.0999514	448.345
0.3	1	8.5	0.0999419	541.223
0.4	1	8.5	0.0999291	629.5
0.5	1	8.5	0.0998145	703.639
0.6	1	8.5	0.0996701	757.435
0.7	1	8.5	0.0998743	781.687
0.8	1	8.5	0.0999199	758.101
0.9	1	8.5	0.0997787	639.477
0.1	0	9	399.899	0.0999666
0.2	0	9	399.896	0.0999107
0.3	0	9	399.89	0.0997789
0.4	0	9	399.876	0.099615
0.5	0	9	399.852	0.0997047
0.6	0	9	399.829	0.0996012
0.7	0	9	399.854	0.0996608
0.8	0	9	400.033	0.0998898
0.9	0	9	400.572	0.0993089
0.1	0.1	9	399.898	0.0999588
0.2	0.1	9	399.894	0.0998182
0.3	0.1	9	399.886	0.099719
0.4	0.1	9	399.871	0.0996109
0.5	0.1	9	399.85	0.0997712
0.6	0.1	9	399.836	0.0996024
0.7	0.1	9	399.863	0.0999305
0.8	0.1	9	399.97	0.099824
0.9	0.1	9	400.202	0.0996332
0.1	0.2	9	399.897	0.0999192
0.2	0.2	9	399.892	0.0999588
0.3	0.2	9	399.885	0.0998824
0.4	0.2	9	399.88	0.0996946
0.5	0.2	9	399.884	0.0999076
0.6	0.2	9	399.911	0.0996925
0.7	0.2	9	399.96	0.0998042
0.8	0.2	9	400.029	0.0999003
0.9	0.2	9	400.121	0.0997178
0.1	0.3	9	399.896	0.0999796
0.2	0.3	9	399.892	0.0999595
0.3	0.3	9	399.891	0.0999217
0.4	0.3	9	399.901	0.0998063
0.5	0.3	9	399.924	0.099905
0.6	0.3	9	399.956	0.0999232
0.7	0.3	9	399.991	0.0999451
0.8	0.3	9	400.031	0.0999382
0.9	0.3	9	400.079	0.0999033
0.1	0.4	9	399.895	0.0999253
0.2	0.4	9	399.893	0.0999372
0.3	0.4	9	399.9	0.099846
0.4	0.4	9	399.919	0.0998799
0.5	0.4	9	99.8158	593.202
0.6	0.4	9	266.178	404.117
0.7	0.4	9	386.724	211.522
0.8	0.4	9	400.012	0.0999691
0.9	0.4	9	400.036	0.0999409
0.1	0.5	9	399.895	0.0999522
0.2	0.5	9	399.896	0.0999394
0.3	0.5	9	0.099998	558.094
0.4	0.5	9	0.0999664	651.219
0.5	0.5	9	0.0999444	729.113
0.6	0.5	9	0.0999832	785.903
0.7	0.5	9	5.64379	805.773
0.8	0.5	9	317.364	360.846
0.9	0.5	9	400.044	1.56377
0.1	0.6	9	399.894	0.0999463
0.2	0.6	9	399.9	0.0999697
0.3	0.6	9	0.0999344	558.088
0.4	0.6	9	0.0999707	651.203
0.5	0.6	9	0.0998669	729.081
0.6	0.6	9	0.0998581	785.854
0.7	0.6	9	0.0999553	812.818
0.8	0.6	9	0.0999962	791.227
0.9	0.6	9	352.443	206.489
0.1	0.7	9	399.894	0.09999
0.2	0.7	9	0.0999984	458.86
0.3	0.7	9	0.0998667	558.084
0.4	0.7	9	0.0998598	651.186
0.5	0.7	9	0.0997588	729.03
0.6	0.7	9	0.0999534	785.723
0.7	0.7	9	0.099797	812.567
0.8	0.7	9	0.0999674	791.01
0.9	0.7	9	100.404	549.32
0.1	0.8	9	399.895	0.0999746
0.2	0.8	9	0.0999382	458.862
0.3	0.8	9	0.0998905	558.081
0.4	0.8	9	0.099868	651.169
0.5	0.8	9	0.0999024	728.956
0.6	0.8	9	0.0997656	785.429
0.7	0.8	9	0.0999092	811.66
0.8	0.8	9	0.099851	789.303
0.9	0.8	9	0.099916	666.287
0.1	0.9	9	399.895	0.0999671
0.2	0.9	9	0.0999409	458.864
0.3	0.9	9	0.0997967	558.082
0.4	0.9	9	0.0997547	651.157
0.5	0.9	9	0.0997994	728.871
0.6	0.9	9	0.0997365	785.01
0.7	0.9	9	0.0998612	810.211
0.8	0.9	9	0.0998423	785.803
0.9	0.9	9	0.0999857	662.783
0.1	1	9	399.896	0.0999996
0.2	1	9	0.0999447	458.867
0.3	1	9	0.099929	558.084
0.4	1	9	0.099828	651.148
0.5	1	9	0.0996211	728.784
0.6	1	9	0.0998612	784.555
0.7	1	9	0.0999826	808.712
0.8	1	9	0.0998507	782.359
0.9	1	9	0.0997818	658.178
0.1	0	9.5	399.899	0.0999342
0.2	0	9.5	399.896	0.0998824
0.3	0	9.5	399.89	0.0998762
0.4	0	9.5	399.876	0.0999352
0.5	0	9.5	399.853	0.0997561
0.6	0	9.5	399.833	0.0996755
0.7	0	9.5	399.872	0.0995086
0.8	0	9.5	400.089	0.0998502
0.9	0	9.5	400.723	0.099567
0.1	0.1	9.5	399.898	0.0999659
0.2	0.1	9.5	399.894	0.0998302
0.3	0.1	9.5	399.885	0.0999352
0.4	0.1	9.5	399.871	0.09991
0.5	0.1	9.5	399.852	0.0996623
0.6	0.1	9.5	399.841	0.0998307
0.7	0.1	9.5	399.874	0.0998803
0.8	0.1	9.5	399.986	0.0993314
0.9	0.1	9.5	400.218	0.0999217
0.1	0.2	9.5	399.897	0.0999829
0.2	0.2	9.5	399.892	0.0999612
0.3	0.2	9.5	399.886	0.0999304
0.4	0.2	9.5	399.882	0.0999117
0.5	0.2	9.5	399.89	0.0997034
0.6	0.2	9.5	399.919	0.0998439
0.7	0.2	9.5	399.97	0.0996435
0.8	0.2	9.5	400.039	0.0999346
0.9	0.2	9.5	400.132	0.0998957
0.1	0.3	9.5	399.896	0.099973
0.2	0.3	9.5	399.892	0.0999358
0.3	0.3	9.5	399.892	0.0999327
0.4	0.3	9.5	399.905	0.0997707
0.5	0.3	9.5	399.93	0.0998937
0.6	0.3	9.5	399.961	0.0999185
0.7	0.3	9.5	399.996	0.0999716
0.8	0.3	9.5	400.036	0.0999265
0.9	0.3	9.5	400.083	0.0998747
0.1	0.4	9.5	399.895	0.099942
0.2	0.4	9.5	399.894	0.099903
0.3	0.4	9.5	399.903	0.0998484
0.4	0.4	9.5	0.36145	672.135
0.5	0.4	9.5	11.6533	738.308
0.6	0.4	9.5	209.865	520.534
0.7	0.4	9.5	372.369	282.053
0.8	0.4	9.5	426.341	86.1819
0.9	0.4	9.5	400.039	0.0999831
0.1	0.5	9.5	399.895	0.0999734
0.2	0.5	9.5	399.897	0.0999766
0.3	0.5	9.5	0.0999994	574.744
0.4	0.5	9.5	0.0999665	672.477
0.5	0.5	9.5	0.0999108	753.773
0.6	0.5	9.5	0.0999362	812.689
0.7	0.5	9.5	0.14039	840.072
0.8	0.5	9.5	301.226	413.39
0.9	0.5	9.5	407.219	46.4029
0.1	0.6	9.5	399.895	0.0999855
0.2	0.6	9.5	399.901	0.0999852
0.3	0.6	9.5	0.0999488	574.737
0.4	0.6	9.5	0.0998441	672.458
0.5	0.6	9.5	0.0999143	753.734
0.6	0.6	9.5	0.0999885	812.628
0.7	0.6	9.5	0.0999614	840.06
0.8	0.6	9.5	0.0999901	816.443
0.9	0.6	9.5	346.754	238.109
0.1	0.7	9.5	399.895	0.0999332
0.2	0.7	9.5	0.0999864	469.394
0.3	0.7	9.5	0.0999805	574.731
0.4	0.7	9.5	0.0998776	672.435
0.5	0.7	9.5	0.0998709	753.664
0.6	0.7	9.5	0.0997331	812.44
0.7	0.7	9.5	0.0998915	839.696
0.8	0.7	9.5	0.0998431	816.142
0.9	0.7	9.5	74.4023	599.522
0.1	0.8	9.5	399.895	0.0999927
0.2	0.8	9.5	0.0999968	469.395
0.3	0.8	9.5	0.0998491	574.728
0.4	0.8	9.5	0.0999653	672.413
0.5	0.8	9.5	0.0998099	753.556
0.6	0.8	9.5	0.0999759	811.998
0.7	0.8	9.5	0.0996754	838.393
0.8	0.8	9.5	0.0998157	813.788
0.9	0.8	9.5	0.0999417	685.536
0.1	0.9	9.5	399.896	0.0999611
0.2	0.9	9.5	0.099973	469.397
0.3	0.9	9.5	0.0997903	574.728
0.4	0.9	9.5	0.0997501	672.395
0.5	0.9	9.5	0.0996205	753.43
0.6	0.9	9.5	0.0996827	811.4
0.7	0.9	9.5	0.0997092	836.45
0.8	0.9	9.5	0.0998439	809.368
0.9	0.9	9.5	0.099957	681.108
0.1	1	9.5	399.897	0.09999
0.2	1	9.5	0.0999909	469.401
0.3	1	9.5	0.0998787	574.731
0.4	1	9.5	0.0997087	672.382
0.5	1	9.5	0.0996571	753.3
0.6	1	9.5	0.0998373	810.779
0.7	1	9.5	0.0996397	834.575
0.8	1	9.5	0.0997704	805.346
0.9	1	9.5	0.0998682	675.952
0.1	0	10	399.899	0.099904
0.2	0	10	399.896	0.0998732
0.3	0	10	399.89	0.099732
0.4	0	10	399.876	0.0999706
0.5	0	10	399.853	0.0999875
0.6	0	10	399.837	0.0999964
0.7	0	10	399.89	0.0996691
0.8	0	10	400.145	0.0993912
0.9	0	10	400.874	0.0993692
0.1	0.1	10	399.898	0.0999882
0.2	0.1	10	399.894	0.0999458
0.3	0.1	10	399.886	0.0998921
0.4	0.1	10	399.872	0.0997588
0.5	0.1	10	399.853	0.099832
0.6	0.1	10	399.846	0.0996048
0.7	0.1	10	399.884	0.0995748
0.8	0.1	10	399.999	0.0999861
0.9	0.1	10	400.229	0.0999652
0.1	0.2	10	399.897	0.0999999
0.2	0.2	10	399.892	0.0999808
0.3	0.2	10	399.887	0.0998466
0.4	0.2	10	399.884	0.0998257
0.5	0.2	10	399.895	0.0998533
0.6	0.2	10	399.927	0.0998003
0.7	0.2	10	399.979	0.0997325
0.8	0.2	10	400.047	0.099735
0.9	0.2	10	400.14	0.0999771
0.1	0.3	10	399.896	0.0999188
0.2	0.3	10	399.892	0.0998577
0.3	0.3	10	399.894	0.0999096
0.4	0.3	10	399.908	0.0997962
0.5	0.3	10	399.935	0.0998058
0.6	0.3	10	399.966	0.0998659
0.7	0.3	10	400.001	0.0998738
0.8	0.3	10	400.04	0.0999448
0.9	0.3	10	400.087	0.0998855
0.1	0.4	10	399.895	0.0999479
0.2	0.4	10	399.894	0.0999594
0.3	0.4	10	399.905	0.0999271
0.4	0.4	10	0.099997	693.357
0.5	0.4	10	0.218221	777.734
0.6	0.4	10	155.605	626.567
0.7	0.4	10	357.806	343.041
0.8	0.4	10	437.689	127.533
0.9	0.4	10	400.041	0.0999935
0.1	0.5	10	399.895	0.0999653
0.2	0.5	10	399.898	0.0999449
0.3	0.5	10	0.0999406	591.18
0.4	0.5	10	0.0999306	693.34
0.5	0.5	10	0.0999104	777.87
0.6	0.5	10	0.0999556	838.746
0.7	0.5	10	0.0999892	866.484
0.8	0.5	10	287.135	460.415
0.9	0.5	10	415.683	76.9442
0.1	0.6	10	399.895	0.0999563
0.2	0.6	10	399.903	0.09996
0.3	0.6	10	0.0999893	591.171
0.4	0.6	10	0.0998843	693.317
0.5	0.6	10	0.099953	777.822
0.6	0.6	10	0.0999119	838.67
0.7	0.6	10	0.0999601	866.405
0.8	0.6	10	0.0999579	840.651
0.9	0.6	10	342.591	265.621
0.1	0.7	10	399.895	0.0999883
0.2	0.7	10	0.0999884	479.925
0.3	0.7	10	0.099929	591.165
0.4	0.7	10	0.0999511	693.288
0.5	0.7	10	0.0999735	777.725
0.6	0.7	10	0.0999196	838.401
0.7	0.7	10	0.0997368	865.895
0.8	0.7	10	0.0998198	840.246
0.9	0.7	10	52.3277	644.026
0.1	0.8	10	399.896	0.0999868
0.2	0.8	10	0.0999873	479.926
0.3	0.8	10	0.0999851	591.16
0.4	0.8	10	0.0998454	693.258
0.5	0.8	10	0.0999622	777.568
0.6	0.8	10	0.0996618	837.765
0.7	0.8	10	0.099925	864.092
0.8	0.8	10	0.0997872	837.154
0.9	0.8	10	0.0999959	703.95
0.1	0.9	10	399.897	0.0999953
0.2	0.9	10	0.0998836	479.929
0.3	0.9	10	0.0997973	591.16
0.4	0.9	10	0.0997739	693.232
0.5	0.9	10	0.0996742	777.384
0.6	0.9	10	0.0999091	836.933
0.7	0.9	10	0.0997962	861.581
0.8	0.9	10	0.0997285	831.759
0.9	0.9	10	0.0998414	698.573
0.1	1	10	399.898	0.0999872
0.2	1	10	0.0999855	479.932
0.3	1	10	0.0998416	591.162
0.4	1	10	0.0996802	693.212
0.5	1	10	0.0999732	777.197
0.6	1	10	0.0995977	836.127
0.7	1	10	0.0999461	859.294
0.8	1	10	0.0997365	827.172
0.9	1	10	0.0999889	692.913

## Sheet: QCModel
q	r	b	SolitaryPopSizeFinal	EusocialPopSizeFinal
0.1	0	0.5	81.2941	281.306
0.2	0	0.5	0.802038	304.474
0.3	0	0.5	0.0999992	261.968
0.4	0	0.5	0.0999426	222.533
0.5	0	0.5	0.0999446	186.552
0.6	0	0.5	0.0999643	153.401
0.7	0	0.5	0.099808	122.218
0.8	0	0.5	0.0997175	94.0041
0.9	0	0.5	0.0996879	72.9703
0.1	0.1	0.5	391.529	7.57473
0.2	0.1	0.5	398.545	1.1916
0.3	0.1	0.5	398.241	1.34478
0.4	0.1	0.5	379.355	14.8923
0.5	0.1	0.5	0.0999848	186.505
0.6	0.1	0.5	0.0999484	153.233
0.7	0.1	0.5	0.0999474	121.335
0.8	0.1	0.5	0.099978	89.5449
0.9	0.1	0.5	0.0996224	61.325
0.1	0.2	0.5	399.888	0.0999865
0.2	0.2	0.5	399.877	0.0999765
0.3	0.2	0.5	399.868	0.0999901
0.4	0.2	0.5	399.859	0.0999549
0.5	0.2	0.5	399.853	0.0999713
0.6	0.2	0.5	399.847	0.0999517
0.7	0.2	0.5	399.843	0.0999567
0.8	0.2	0.5	399.839	0.099991
0.9	0.2	0.5	399.836	0.0999818
0.1	0.3	0.5	399.888	0.0999985
0.2	0.3	0.5	399.876	0.0999888
0.3	0.3	0.5	399.866	0.099958
0.4	0.3	0.5	399.857	0.0999422
0.5	0.3	0.5	399.849	0.0999409
0.6	0.3	0.5	399.842	0.0999968
0.7	0.3	0.5	399.836	0.0999496
0.8	0.3	0.5	399.831	0.09989
0.9	0.3	0.5	399.828	0.0999726
0.1	0.4	0.5	399.888	0.0999808
0.2	0.4	0.5	399.875	0.0999945
0.3	0.4	0.5	399.864	0.0999014
0.4	0.4	0.5	399.853	0.0998823
0.5	0.4	0.5	399.844	0.0999518
0.6	0.4	0.5	399.835	0.0998569
0.7	0.4	0.5	399.828	0.0999516
0.8	0.4	0.5	399.822	0.0999351
0.9	0.4	0.5	399.817	0.0999779
0.1	0.5	0.5	399.887	0.0999543
0.2	0.5	0.5	399.875	0.0999748
0.3	0.5	0.5	399.862	0.0998752
0.4	0.5	0.5	399.85	0.0998859
0.5	0.5	0.5	399.838	0.0999915
0.6	0.5	0.5	399.828	0.0997902
0.7	0.5	0.5	399.818	0.099832
0.8	0.5	0.5	399.81	0.0999194
0.9	0.5	0.5	399.803	0.0998825
0.1	0.6	0.5	399.887	0.0999607
0.2	0.6	0.5	399.874	0.0998929
0.3	0.6	0.5	399.86	0.099864
0.4	0.6	0.5	399.846	0.0998811
0.5	0.6	0.5	399.832	0.0999647
0.6	0.6	0.5	399.818	0.0999857
0.7	0.6	0.5	399.806	0.0998809
0.8	0.6	0.5	399.795	0.0999986
0.9	0.6	0.5	399.786	0.0997772
0.1	0.7	0.5	399.887	0.0999781
0.2	0.7	0.5	399.872	0.0999806
0.3	0.7	0.5	399.857	0.099818
0.4	0.7	0.5	399.841	0.0999727
0.5	0.7	0.5	399.824	0.0998349
0.6	0.7	0.5	399.807	0.0997564
0.7	0.7	0.5	399.791	0.0998412
0.8	0.7	0.5	399.776	0.0998911
0.9	0.7	0.5	399.762	0.099975
0.1	0.8	0.5	399.887	0.0999805
0.2	0.8	0.5	399.871	0.0999974
0.3	0.8	0.5	399.854	0.0999085
0.4	0.8	0.5	399.835	0.0999066
0.5	0.8	0.5	399.815	0.0998313
0.6	0.8	0.5	399.793	0.0998141
0.7	0.8	0.5	399.772	0.0998166
0.8	0.8	0.5	399.751	0.0996945
0.9	0.8	0.5	399.732	0.0999448
0.1	0.9	0.5	399.886	0.0999674
0.2	0.9	0.5	399.87	0.0998606
0.3	0.9	0.5	399.851	0.0998131
0.4	0.9	0.5	399.829	0.0997155
0.5	0.9	0.5	399.803	0.0999129
0.6	0.9	0.5	399.776	0.0995786
0.7	0.9	0.5	399.746	0.0999602
0.8	0.9	0.5	399.719	0.0995879
0.9	0.9	0.5	399.693	0.0995196
0.1	1	0.5	399.886	0.0999963
0.2	1	0.5	399.869	0.0999439
0.3	1	0.5	399.847	0.099983
0.4	1	0.5	399.821	0.0998269
0.5	1	0.5	399.789	0.0998654
0.6	1	0.5	399.753	0.0998324
0.7	1	0.5	399.714	0.0994968
0.8	1	0.5	399.675	0.0998279
0.9	1	0.5	399.641	0.0997356
0.1	0	1	22.5193	333.169
0.2	0	1	0.0999986	310.991
0.3	0	1	0.0999756	276.664
0.4	0	1	0.0999883	249.292
0.5	0	1	0.0999431	227.155
0.6	0	1	0.0998376	207.492
0.7	0	1	0.0998738	187.291
0.8	0	1	0.0999873	164.231
0.9	0	1	0.0996371	138.288
0.1	0.1	1	371.591	25.4607
0.2	0.1	1	170.263	185.179
0.3	0.1	1	0.0999711	276.659
0.4	0.1	1	0.0999642	249.281
0.5	0.1	1	0.0998466	227.127
0.6	0.1	1	0.0999041	207.394
0.7	0.1	1	0.0999183	186.82
0.8	0.1	1	0.0995361	162.046
0.9	0.1	1	0.0999882	131.094
0.1	0.2	1	399.799	0.179633
0.2	0.2	1	399.879	0.0999843
0.3	0.2	1	399.871	0.0999981
0.4	0.2	1	0.0999751	249.272
0.5	0.2	1	0.0999539	227.106
0.6	0.2	1	0.0999456	207.335
0.7	0.2	1	0.0998788	186.57
0.8	0.2	1	0.0999596	160.626
0.9	0.2	1	0.0996845	123.943
0.1	0.3	1	399.888	0.0999966
0.2	0.3	1	399.878	0.0999922
0.3	0.3	1	399.869	0.0999617
0.4	0.3	1	399.863	0.0999691
0.5	0.3	1	399.859	0.0999803
0.6	0.3	1	0.0999552	207.298
0.7	0.3	1	0.0999994	186.449
0.8	0.3	1	0.0998564	159.958
0.9	0.3	1	0.0998928	118.327
0.1	0.4	1	399.888	0.0999826
0.2	0.4	1	399.877	0.0999396
0.3	0.4	1	399.868	0.0999372
0.4	0.4	1	399.861	0.0999373
0.5	0.4	1	399.855	0.0999367
0.6	0.4	1	399.852	0.099931
0.7	0.4	1	399.849	0.0999386
0.8	0.4	1	399.848	0.0999782
0.9	0.4	1	399.847	0.0999813
0.1	0.5	1	399.888	0.0999708
0.2	0.5	1	399.876	0.0999196
0.3	0.5	1	399.866	0.0999943
0.4	0.5	1	399.858	0.0998951
0.5	0.5	1	399.851	0.0999216
0.6	0.5	1	399.847	0.0998884
0.7	0.5	1	399.844	0.0999457
0.8	0.5	1	399.842	0.0999866
0.9	0.5	1	399.84	0.0999635
0.1	0.6	1	399.888	0.0999591
0.2	0.6	1	399.875	0.0999528
0.3	0.6	1	399.864	0.0998921
0.4	0.6	1	399.854	0.0999611
0.5	0.6	1	399.847	0.0998916
0.6	0.6	1	399.842	0.0998401
0.7	0.6	1	399.838	0.0998915
0.8	0.6	1	399.835	0.0998638
0.9	0.6	1	399.833	0.0999245
0.1	0.7	1	399.887	0.0999786
0.2	0.7	1	399.874	0.0999912
0.3	0.7	1	399.862	0.0998672
0.4	0.7	1	399.851	0.0998396
0.5	0.7	1	399.842	0.0998268
0.6	0.7	1	399.835	0.0998018
0.7	0.7	1	399.83	0.0997555
0.8	0.7	1	399.826	0.0999121
0.9	0.7	1	399.823	0.0997928
0.1	0.8	1	399.887	0.0999839
0.2	0.8	1	399.873	0.0998779
0.3	0.8	1	399.86	0.0999685
0.4	0.8	1	399.847	0.0999827
0.5	0.8	1	399.836	0.0998419
0.6	0.8	1	399.827	0.099801
0.7	0.8	1	399.821	0.0998872
0.8	0.8	1	399.815	0.0999986
0.9	0.8	1	399.812	0.0998574
0.1	0.9	1	399.887	0.0999575
0.2	0.9	1	399.872	0.0998877
0.3	0.9	1	399.857	0.0997824
0.4	0.9	1	399.842	0.0997393
0.5	0.9	1	399.829	0.0999133
0.6	0.9	1	399.818	0.0997906
0.7	0.9	1	399.809	0.0998884
0.8	0.9	1	399.803	0.0996757
0.9	0.9	1	399.797	0.0999856
0.1	1	1	399.887	0.0999106
0.2	1	1	399.871	0.09984
0.3	1	1	399.854	0.0999009
0.4	1	1	399.837	0.0999172
0.5	1	1	399.82	0.0998523
0.6	1	1	399.806	0.0998537
0.7	1	1	399.795	0.0999658
0.8	1	1	399.787	0.0996275
0.9	1	1	399.78	0.0996692
0.1	0	1.5	4.96729	349.666
0.2	0	1.5	0.0999845	317.606
0.3	0	1.5	0.0999724	292.547
0.4	0	1.5	0.0999808	276.964
0.5	0	1.5	0.0998869	266.76
0.6	0	1.5	0.0997209	257.469
0.7	0	1.5	0.0994695	245.036
0.8	0	1.5	0.0999603	225.787
0.9	0	1.5	0.0995509	197.132
0.1	0.1	1.5	306.623	83.7594
0.2	0.1	1.5	0.0999968	317.605
0.3	0.1	1.5	0.0999326	292.544
0.4	0.1	1.5	0.0999968	276.958
0.5	0.1	1.5	0.0997895	266.747
0.6	0.1	1.5	0.0999696	257.423
0.7	0.1	1.5	0.0997201	244.775
0.8	0.1	1.5	0.0995831	224.392
0.9	0.1	1.5	0.0995864	191.603
0.1	0.2	1.5	399.255	0.668975
0.2	0.2	1.5	396.556	2.87107
0.3	0.2	1.5	0.0999955	292.541
0.4	0.2	1.5	0.09995	276.953
0.5	0.2	1.5	0.0999583	266.737
0.6	0.2	1.5	0.0999193	257.392
0.7	0.2	1.5	0.0998444	244.615
0.8	0.2	1.5	0.0998008	223.382
0.9	0.2	1.5	0.0996485	186.214
0.1	0.3	1.5	399.888	0.0999969
0.2	0.3	1.5	399.879	0.0999732
0.3	0.3	1.5	399.873	0.0999886
0.4	0.3	1.5	0.0999927	276.948
0.5	0.3	1.5	0.0998951	266.729
0.6	0.3	1.5	0.0999374	257.372
0.7	0.3	1.5	0.099776	244.526
0.8	0.3	1.5	0.0998515	222.765
0.9	0.3	1.5	0.0998373	181.466
0.1	0.4	1.5	399.888	0.0999964
0.2	0.4	1.5	399.879	0.099986
0.3	0.4	1.5	399.872	0.0999738
0.4	0.4	1.5	399.868	0.0999908
0.5	0.4	1.5	0.0999589	266.722
0.6	0.4	1.5	0.0999787	257.357
0.7	0.4	1.5	0.0999671	244.478
0.8	0.4	1.5	0.0999227	222.473
0.9	0.4	1.5	0.0998795	178.354
0.1	0.5	1.5	399.888	0.0999659
0.2	0.5	1.5	399.878	0.0999941
0.3	0.5	1.5	399.871	0.0999294
0.4	0.5	1.5	399.866	0.0999491
0.5	0.5	1.5	399.864	0.0999894
0.6	0.5	1.5	399.863	0.0999914
0.7	0.5	1.5	0.0999891	244.45
0.8	0.5	1.5	0.099958	222.357
0.9	0.5	1.5	0.0999926	177.438
0.1	0.6	1.5	399.888	0.099993
0.2	0.6	1.5	399.877	0.0999182
0.3	0.6	1.5	399.869	0.0999409
0.4	0.6	1.5	399.864	0.0999866
0.5	0.6	1.5	399.861	0.0999602
0.6	0.6	1.5	399.86	0.0999559
0.7	0.6	1.5	399.86	0.0999932
0.8	0.6	1.5	399.86	0.0999846
0.9	0.6	1.5	399.86	0.0999704
0.1	0.7	1.5	399.888	0.0999967
0.2	0.7	1.5	399.876	0.099946
0.3	0.7	1.5	399.867	0.0999221
0.4	0.7	1.5	399.861	0.0998776
0.5	0.7	1.5	399.858	0.0999334
0.6	0.7	1.5	399.857	0.0999145
0.7	0.7	1.5	399.857	0.0998928
0.8	0.7	1.5	399.857	0.0999404
0.9	0.7	1.5	399.856	0.0999113
0.1	0.8	1.5	399.887	0.0999615
0.2	0.8	1.5	399.875	0.0999434
0.3	0.8	1.5	399.865	0.0999723
0.4	0.8	1.5	399.858	0.0999515
0.5	0.8	1.5	399.855	0.099852
0.6	0.8	1.5	399.853	0.0999602
0.7	0.8	1.5	399.853	0.0998798
0.8	0.8	1.5	399.852	0.0999372
0.9	0.8	1.5	399.851	0.0998396
0.1	0.9	1.5	399.887	0.0999447
0.2	0.9	1.5	399.875	0.0998956
0.3	0.9	1.5	399.863	0.0999335
0.4	0.9	1.5	399.855	0.0999686
0.5	0.9	1.5	399.851	0.0998227
0.6	0.9	1.5	399.849	0.0998311
0.7	0.9	1.5	399.849	0.0999648
0.8	0.9	1.5	399.848	0.0998289
0.9	0.9	1.5	399.846	0.0999427
0.1	1	1.5	399.887	0.0999823
0.2	1	1.5	399.873	0.0999258
0.3	1	1.5	399.861	0.0998605
0.4	1	1.5	399.852	0.0999655
0.5	1	1.5	399.847	0.09975
0.6	1	1.5	399.845	0.0997574
0.7	1	1.5	399.844	0.0999765
0.8	1	1.5	399.842	0.0999643
0.9	1	1.5	399.839	0.0998142
0.1	0	2	0.971079	354.625
0.2	0	2	0.0999507	324.755
0.3	0	2	0.0998825	309.339
0.4	0	2	0.0999035	304.897
0.5	0	2	0.0996469	305.001
0.6	0	2	0.0995896	304.158
0.7	0	2	0.0994624	297.787
0.8	0	2	0.0998503	281.276
0.9	0	2	0.0997967	250.015
0.1	0.1	2	162.917	212.266
0.2	0.1	2	0.0999892	324.754
0.3	0.1	2	0.0999049	309.337
0.4	0.1	2	0.0999612	304.895
0.5	0.1	2	0.0999496	305
0.6	0.1	2	0.0996665	304.153
0.7	0.1	2	0.0999902	297.676
0.8	0.1	2	0.0999918	280.358
0.9	0.1	2	0.099436	245.423
0.1	0.2	2	396.998	2.70496
0.2	0.2	2	2.96118	322.58
0.3	0.2	2	0.0999801	309.335
0.4	0.2	2	0.0999219	304.893
0.5	0.2	2	0.0998376	304.999
0.6	0.2	2	0.0998329	304.148
0.7	0.2	2	0.0996259	297.598
0.8	0.2	2	0.0998238	279.637
0.9	0.2	2	0.0998784	240.949
0.1	0.3	2	399.889	0.0999959
0.2	0.3	2	399.881	0.0999914
0.3	0.3	2	0.0999941	309.334
0.4	0.3	2	0.0999663	304.891
0.5	0.3	2	0.09988	304.998
0.6	0.3	2	0.0999731	304.144
0.7	0.3	2	0.0999987	297.55
0.8	0.3	2	0.0999082	279.137
0.9	0.3	2	0.0995861	236.791
0.1	0.4	2	399.889	0.0999963
0.2	0.4	2	399.881	0.0999705
0.3	0.4	2	399.876	0.0999905
0.4	0.4	2	0.0999592	304.89
0.5	0.4	2	0.0999415	304.996
0.6	0.4	2	0.0998363	304.14
0.7	0.4	2	0.0999903	297.521
0.8	0.4	2	0.0999187	278.844
0.9	0.4	2	0.0998725	233.463
0.1	0.5	2	399.888	0.0999989
0.2	0.5	2	399.88	0.0999908
0.3	0.5	2	399.875	0.0999577
0.4	0.5	2	399.874	0.0999905
0.5	0.5	2	0.0999869	304.994
0.6	0.5	2	0.0999024	304.137
0.7	0.5	2	0.0998349	297.505
0.8	0.5	2	0.099809	278.704
0.9	0.5	2	0.0999299	231.557
0.1	0.6	2	399.888	0.0999512
0.2	0.6	2	399.879	0.0999323
0.3	0.6	2	399.874	0.0999632
0.4	0.6	2	399.873	0.0999431
0.5	0.6	2	399.873	0.0999977
0.6	0.6	2	0.0999461	304.134
0.7	0.6	2	0.0999151	297.494
0.8	0.6	2	0.0999613	278.646
0.9	0.6	2	0.0999715	231.025
0.1	0.7	2	399.888	0.0999631
0.2	0.7	2	399.878	0.0999807
0.3	0.7	2	399.873	0.0999262
0.4	0.7	2	399.871	0.0999159
0.5	0.7	2	399.872	0.0999904
0.6	0.7	2	399.873	0.0999584
0.7	0.7	2	399.875	0.0999961
0.8	0.7	2	22.2994	270.123
0.9	0.7	2	151.765	183.584
0.1	0.8	2	399.888	0.0999433
0.2	0.8	2	399.878	0.0999983
0.3	0.8	2	399.871	0.0999695
0.4	0.8	2	399.87	0.0999023
0.5	0.8	2	399.871	0.099916
0.6	0.8	2	399.872	0.0999092
0.7	0.8	2	399.873	0.0999361
0.8	0.8	2	399.873	0.0999801
0.9	0.8	2	399.872	0.0999518
0.1	0.9	2	399.888	0.0999561
0.2	0.9	2	399.877	0.09995
0.3	0.9	2	399.87	0.099872
0.4	0.9	2	399.868	0.0999776
0.5	0.9	2	399.869	0.0999326
0.6	0.9	2	399.871	0.0999153
0.7	0.9	2	399.872	0.0998735
0.8	0.9	2	399.872	0.0998974
0.9	0.9	2	399.87	0.0998765
0.1	1	2	399.887	0.099974
0.2	1	2	399.876	0.0998532
0.3	1	2	399.868	0.099832
0.4	1	2	399.866	0.0998321
0.5	1	2	399.867	0.0999926
0.6	1	2	399.87	0.0999443
0.7	1	2	399.871	0.0999137
0.8	1	2	399.871	0.0999472
0.9	1	2	399.867	0.0999184
0.1	0	2.5	0.173742	356.915
0.2	0	2.5	0.0999574	332.409
0.3	0	2.5	0.099983	326.781
0.4	0	2.5	0.0998066	332.706
0.5	0	2.5	0.0998142	341.839
0.6	0	2.5	0.0999345	348.153
0.7	0	2.5	0.099963	346.709
0.8	0	2.5	0.0998155	332.024
0.9	0	2.5	0.0992641	297.666
0.1	0.1	2.5	42.3037	319.933
0.2	0.1	2.5	0.0999755	332.408
0.3	0.1	2.5	0.099983	326.781
0.4	0.1	2.5	0.099877	332.708
0.5	0.1	2.5	0.0998027	341.851
0.6	0.1	2.5	0.0998653	348.191
0.7	0.1	2.5	0.0995927	346.746
0.8	0.1	2.5	0.0995218	331.501
0.9	0.1	2.5	0.0996465	293.808
0.1	0.2	2.5	386.846	11.8912
0.2	0.2	2.5	0.0999834	332.407
0.3	0.2	2.5	0.0999036	326.78
0.4	0.2	2.5	0.0998183	332.709
0.5	0.2	2.5	0.0997438	341.858
0.6	0.2	2.5	0.099915	348.215
0.7	0.2	2.5	0.0996529	346.767
0.8	0.2	2.5	0.09962	331.073
0.9	0.2	2.5	0.0999041	289.971
0.1	0.3	2.5	399.889	0.0999841
0.2	0.3	2.5	197.348	171.148
0.3	0.3	2.5	0.0999337	326.779
0.4	0.3	2.5	0.0998963	332.71
0.5	0.3	2.5	0.0997676	341.863
0.6	0.3	2.5	0.0998992	348.229
0.7	0.3	2.5	0.0997359	346.777
0.8	0.3	2.5	0.0999456	330.75
0.9	0.3	2.5	0.0996542	286.312
0.1	0.4	2.5	399.889	0.0999867
0.2	0.4	2.5	399.882	0.0999977
0.3	0.4	2.5	0.0999852	326.779
0.4	0.4	2.5	0.0999611	332.71
0.5	0.4	2.5	0.099856	341.866
0.6	0.4	2.5	0.0998293	348.237
0.7	0.4	2.5	0.0997182	346.782
0.8	0.4	2.5	0.0999855	330.534
0.9	0.4	2.5	0.0998847	283.136
0.1	0.5	2.5	399.889	0.0999982
0.2	0.5	2.5	399.882	0.0999628
0.3	0.5	2.5	399.88	0.0999993
0.4	0.5	2.5	0.099992	332.71
0.5	0.5	2.5	0.0998682	341.868
0.6	0.5	2.5	0.0999134	348.242
0.7	0.5	2.5	0.0998637	346.783
0.8	0.5	2.5	0.0999138	330.41
0.9	0.5	2.5	0.0999123	280.803
0.1	0.6	2.5	399.889	0.0999899
0.2	0.6	2.5	399.881	0.099952
0.3	0.6	2.5	399.879	0.0999976
0.4	0.6	2.5	0.0999994	332.71
0.5	0.6	2.5	0.0999946	341.87
0.6	0.6	2.5	0.0998548	348.244
0.7	0.6	2.5	0.0998827	346.784
0.8	0.6	2.5	0.0999289	330.353
0.9	0.6	2.5	0.0999952	279.641
0.1	0.7	2.5	399.888	0.099968
0.2	0.7	2.5	399.881	0.0999272
0.3	0.7	2.5	399.878	0.0999295
0.4	0.7	2.5	399.88	0.099994
0.5	0.7	2.5	0.0999872	341.87
0.6	0.7	2.5	0.0999975	348.246
0.7	0.7	2.5	0.0999636	346.783
0.8	0.7	2.5	0.0999506	330.328
0.9	0.7	2.5	0.0999623	279.344
0.1	0.8	2.5	399.888	0.099993
0.2	0.8	2.5	399.88	0.0999082
0.3	0.8	2.5	399.877	0.0999845
0.4	0.8	2.5	399.879	0.0999567
0.5	0.8	2.5	399.883	0.0999696
0.6	0.8	2.5	0.242108	348.124
0.7	0.8	2.5	0.0999905	346.783
0.8	0.8	2.5	0.0999854	330.317
0.9	0.8	2.5	118.944	226.151
0.1	0.9	2.5	399.888	0.0999824
0.2	0.9	2.5	399.879	0.0998792
0.3	0.9	2.5	399.876	0.0999419
0.4	0.9	2.5	399.879	0.0999954
0.5	0.9	2.5	399.883	0.0999503
0.6	0.9	2.5	399.886	0.0999619
0.7	0.9	2.5	399.887	0.0999891
0.8	0.9	2.5	399.886	0.0999718
0.9	0.9	2.5	399.883	0.0999958
0.1	1	2.5	399.888	0.0999396
0.2	1	2.5	399.879	0.0998767
0.3	1	2.5	399.875	0.099997
0.4	1	2.5	399.878	0.099935
0.5	1	2.5	399.883	0.0999236
0.6	1	2.5	399.887	0.0999766
0.7	1	2.5	399.888	0.0999256
0.8	1	2.5	399.887	0.0999632
0.9	1	2.5	399.882	0.0999132
0.1	0	3	0.099981	358.665
0.2	0	3	0.0999965	340.533
0.3	0	3	0.099903	344.658
0.4	0	3	0.0998738	360.176
0.5	0	3	0.0999391	377.34
0.6	0	3	0.0994724	389.871
0.7	0	3	0.0999305	392.473
0.8	0	3	0.0993602	378.787
0.9	0	3	0.0998845	340.808
0.1	0.1	3	7.18806	352.417
0.2	0.1	3	0.0999584	340.533
0.3	0.1	3	0.099979	344.659
0.4	0.1	3	0.0998496	360.182
0.5	0.1	3	0.0996186	377.365
0.6	0.1	3	0.099783	389.961
0.7	0.1	3	0.0998856	392.684
0.8	0.1	3	0.0994909	378.665
0.9	0.1	3	0.0993161	337.484
0.1	0.2	3	339.757	54.595
0.2	0.2	3	0.0999836	340.532
0.3	0.2	3	0.0998695	344.659
0.4	0.2	3	0.0999448	360.186
0.5	0.2	3	0.0998619	377.382
0.6	0.2	3	0.0999505	390.021
0.7	0.2	3	0.0996887	392.836
0.8	0.2	3	0.0996228	378.562
0.9	0.2	3	0.0994603	334.189
0.1	0.3	3	399.586	0.375451
0.2	0.3	3	0.0999831	340.532
0.3	0.3	3	0.099944	344.659
0.4	0.3	3	0.0999269	360.19
0.5	0.3	3	0.0997454	377.394
0.6	0.3	3	0.0996716	390.059
0.7	0.3	3	0.099977	392.936
0.8	0.3	3	0.0996267	378.483
0.9	0.3	3	0.0999996	331.021
0.1	0.4	3	399.889	0.0999855
0.2	0.4	3	390.079	8.57895
0.3	0.4	3	0.0999328	344.659
0.4	0.4	3	0.0998565	360.192
0.5	0.4	3	0.0998855	377.402
0.6	0.4	3	0.0999702	390.083
0.7	0.4	3	0.0998801	392.998
0.8	0.4	3	0.0996844	378.429
0.9	0.4	3	0.0998149	328.125
0.1	0.5	3	399.889	0.0999792
0.2	0.5	3	399.884	0.0999959
0.3	0.5	3	0.0999603	344.659
0.4	0.5	3	0.0999062	360.194
0.5	0.5	3	0.0998141	377.408
0.6	0.5	3	0.099988	390.098
0.7	0.5	3	0.0999427	393.034
0.8	0.5	3	0.099646	378.398
0.9	0.5	3	0.0996604	325.774
0.1	0.6	3	399.889	0.0999932
0.2	0.6	3	399.883	0.0999808
0.3	0.6	3	382.096	15.424
0.4	0.6	3	0.0999178	360.195
0.5	0.6	3	0.0998889	377.412
0.6	0.6	3	0.0999795	390.108
0.7	0.6	3	0.0997671	393.054
0.8	0.6	3	0.0998767	378.382
0.9	0.6	3	0.0999107	324.241
0.1	0.7	3	399.889	0.0999483
0.2	0.7	3	399.883	0.0999654
0.3	0.7	3	399.884	0.0999712
0.4	0.7	3	0.0999966	360.196
0.5	0.7	3	0.0999827	377.415
0.6	0.7	3	0.099922	390.114
0.7	0.7	3	0.0998069	393.065
0.8	0.7	3	0.0998093	378.376
0.9	0.7	3	0.099987	323.595
0.1	0.8	3	399.889	0.0999401
0.2	0.8	3	399.883	0.0999604
0.3	0.8	3	399.883	0.0999712
0.4	0.8	3	399.886	0.101221
0.5	0.8	3	0.0999453	377.418
0.6	0.8	3	0.0999256	390.119
0.7	0.8	3	0.099921	393.072
0.8	0.8	3	0.0999562	378.374
0.9	0.8	3	0.0999858	323.447
0.1	0.9	3	399.889	0.0999487
0.2	0.9	3	399.882	0.0999445
0.3	0.9	3	399.883	0.0999206
0.4	0.9	3	399.888	0.0999926
0.5	0.9	3	289.265	103.737
0.6	0.9	3	0.0999652	390.122
0.7	0.9	3	0.099973	393.076
0.8	0.9	3	0.0999783	378.374
0.9	0.9	3	223.694	158.685
0.1	1	3	399.888	0.0999559
0.2	1	3	399.881	0.0999255
0.3	1	3	399.882	0.0999046
0.4	1	3	399.888	0.0999984
0.5	1	3	399.894	0.0999651
0.6	1	3	399.898	0.0999863
0.7	1	3	398.43	1.5495
0.8	1	3	399.897	0.0999925
0.9	1	3	399.891	0.0999609
0.1	0	3.5	0.0999994	360.439
0.2	0	3.5	0.0999049	349.084
0.3	0	3.5	0.0999593	362.796
0.4	0	3.5	0.0999584	387.194
0.5	0	3.5	0.0995119	411.597
0.6	0	3.5	0.0997268	429.599
0.7	0	3.5	0.0997766	435.499
0.8	0	3.5	0.0998408	422.054
0.9	0	3.5	0.0996359	379.872
0.1	0.1	3.5	1.05596	359.59
0.2	0.1	3.5	0.0999757	349.084
0.3	0.1	3.5	0.0999209	362.798
0.4	0.1	3.5	0.099971	387.203
0.5	0.1	3.5	0.0999296	411.636
0.6	0.1	3.5	0.0998966	429.759
0.7	0.1	3.5	0.0997448	435.924
0.8	0.1	3.5	0.0998255	422.349
0.9	0.1	3.5	0.0992213	377.055
0.1	0.2	3.5	183.022	196.648
0.2	0.2	3.5	0.0999397	349.084
0.3	0.2	3.5	0.0999058	362.799
0.4	0.2	3.5	0.0997116	387.211
0.5	0.2	3.5	0.099934	411.665
0.6	0.2	3.5	0.0999656	429.87
0.7	0.2	3.5	0.099868	436.246
0.8	0.2	3.5	0.0999458	422.615
0.9	0.2	3.5	0.0993122	374.242
0.1	0.3	3.5	397.82	1.98303
0.2	0.3	3.5	0.0999667	349.083
0.3	0.3	3.5	0.0998915	362.8
0.4	0.3	3.5	0.0998176	387.217
0.5	0.3	3.5	0.0997628	411.685
0.6	0.3	3.5	0.0999284	429.944
0.7	0.3	3.5	0.0996571	436.48
0.8	0.3	3.5	0.0998024	422.848
0.9	0.3	3.5	0.0995847	371.509
0.1	0.4	3.5	399.89	0.0999946
0.2	0.4	3.5	0.0999897	349.083
0.3	0.4	3.5	0.0998933	362.801
0.4	0.4	3.5	0.0999752	387.221
0.5	0.4	3.5	0.0998093	411.699
0.6	0.4	3.5	0.0997191	429.992
0.7	0.4	3.5	0.0996589	436.637
0.8	0.4	3.5	0.0998542	423.041
0.9	0.4	3.5	0.0995814	368.971
0.1	0.5	3.5	399.89	0.0999744
0.2	0.5	3.5	398.626	1.20674
0.3	0.5	3.5	0.0999735	362.802
0.4	0.5	3.5	0.0998721	387.225
0.5	0.5	3.5	0.0998507	411.71
0.6	0.5	3.5	0.0998276	430.022
0.7	0.5	3.5	0.0999999	436.734
0.8	0.5	3.5	0.0999226	423.189
0.9	0.5	3.5	0.09993	366.816
0.1	0.6	3.5	399.89	0.099995
0.2	0.6	3.5	399.886	0.0999759
0.3	0.6	3.5	0.0999821	362.802
0.4	0.6	3.5	0.0998977	387.228
0.5	0.6	3.5	0.0998215	411.717
0.6	0.6	3.5	0.0998738	430.042
0.7	0.6	3.5	0.0996961	436.793
0.8	0.6	3.5	0.0999806	423.291
0.9	0.6	3.5	0.0998743	365.232
0.1	0.7	3.5	399.889	0.0999767
0.2	0.7	3.5	399.885	0.0999605
0.3	0.7	3.5	0.34023	362.582
0.4	0.7	3.5	0.0999363	387.23
0.5	0.7	3.5	0.0999355	411.723
0.6	0.7	3.5	0.0998814	430.055
0.7	0.7	3.5	0.0999974	436.825
0.8	0.7	3.5	0.0999084	423.352
0.9	0.7	3.5	0.099972	364.357
0.1	0.8	3.5	399.889	0.099943
0.2	0.8	3.5	399.885	0.0999696
0.3	0.8	3.5	399.889	0.0999806
0.4	0.8	3.5	0.0999813	387.232
0.5	0.8	3.5	0.0998857	411.727
0.6	0.8	3.5	0.0999685	430.064
0.7	0.8	3.5	0.0998822	436.843
0.8	0.8	3.5	0.0999098	423.382
0.9	0.8	3.5	0.0999208	364.066
0.1	0.9	3.5	399.889	0.0999925
0.2	0.9	3.5	399.885	0.0999382
0.3	0.9	3.5	399.889	0.1
0.4	0.9	3.5	0.518968	386.822
0.5	0.9	3.5	0.0999744	411.731
0.6	0.9	3.5	0.099904	430.071
0.7	0.9	3.5	0.0999829	436.855
0.8	0.9	3.5	0.0999714	423.396
0.9	0.9	3.5	0.0999974	364.007
0.1	1	3.5	399.889	0.09999
0.2	1	3.5	399.884	0.0999077
0.3	1	3.5	399.889	0.0999979
0.4	1	3.5	399.897	0.0999987
0.5	1	3.5	0.0999987	411.733
0.6	1	3.5	0.0999693	430.076
0.7	1	3.5	0.0999316	436.862
0.8	1	3.5	0.0999671	423.403
0.9	1	3.5	399.896	0.0999921
0.1	0	4	0.0999797	362.303
0.2	0	4	0.0998807	358.015
0.3	0	4	0.0998179	381.063
0.4	0	4	0.0997205	413.703
0.5	0	4	0.0999973	444.696
0.6	0	4	0.099776	467.544
0.7	0	4	0.0993406	476.073
0.8	0	4	0.0999025	462.182
0.9	0	4	0.0992171	415.368
0.1	0.1	4	0.142746	362.264
0.2	0.1	4	0.099983	358.015
0.3	0.1	4	0.0998597	381.065
0.4	0.1	4	0.0999539	413.717
0.5	0.1	4	0.0996229	444.758
0.6	0.1	4	0.0997079	467.799
0.7	0.1	4	0.0999563	476.742
0.8	0.1	4	0.0999643	462.908
0.9	0.1	4	0.0999111	413.015
0.1	0.2	4	35.963	330.156
0.2	0.2	4	0.099928	358.015
0.3	0.2	4	0.0999371	381.068
0.4	0.2	4	0.099895	413.727
0.5	0.2	4	0.0998765	444.8
0.6	0.2	4	0.0997244	467.982
0.7	0.2	4	0.099469	477.289
0.8	0.2	4	0.0994687	463.584
0.9	0.2	4	0.0996059	410.621
0.1	0.3	4	387.213	11.6779
0.2	0.3	4	0.0999636	358.015
0.3	0.3	4	0.099879	381.07
0.4	0.3	4	0.0997993	413.736
0.5	0.3	4	0.0996266	444.832
0.6	0.3	4	0.0997056	468.108
0.7	0.3	4	0.0998261	477.699
0.8	0.3	4	0.0994498	464.181
0.9	0.3	4	0.0993961	408.289
0.1	0.4	4	399.89	0.0999923
0.2	0.4	4	0.0999872	358.015
0.3	0.4	4	0.0999791	381.071
0.4	0.4	4	0.0997461	413.743
0.5	0.4	4	0.0997597	444.854
0.6	0.4	4	0.0999084	468.192
0.7	0.4	4	0.0999684	477.996
0.8	0.4	4	0.0999588	464.689
0.9	0.4	4	0.0998592	406.128
0.1	0.5	4	399.89	0.0999928
0.2	0.5	4	0.119798	357.997
0.3	0.5	4	0.0999476	381.073
0.4	0.5	4	0.099973	413.748
0.5	0.5	4	0.0999748	444.869
0.6	0.5	4	0.0998348	468.247
0.7	0.5	4	0.0995641	478.198
0.8	0.5	4	0.099974	465.104
0.9	0.5	4	0.0996892	404.246
0.1	0.6	4	399.89	0.0999703
0.2	0.6	4	399.526	0.424028
0.3	0.6	4	0.099963	381.074
0.4	0.6	4	0.0998328	413.753
0.5	0.6	4	0.0999244	444.881
0.6	0.6	4	0.0996766	468.283
0.7	0.6	4	0.09978	478.324
0.8	0.6	4	0.0998202	465.414
0.9	0.6	4	0.0997444	402.81
0.1	0.7	4	399.89	0.0999715
0.2	0.7	4	399.888	0.0999973
0.3	0.7	4	0.0999662	381.075
0.4	0.7	4	0.0999563	413.756
0.5	0.7	4	0.0997926	444.89
0.6	0.7	4	0.0998796	468.306
0.7	0.7	4	0.0997154	478.399
0.8	0.7	4	0.0999064	465.617
0.9	0.7	4	0.0998709	401.937
0.1	0.8	4	399.89	0.0999584
0.2	0.8	4	399.888	0.0999512
0.3	0.8	4	0.0999939	381.076
0.4	0.8	4	0.0999901	413.759
0.5	0.8	4	0.0998277	444.897
0.6	0.8	4	0.0998911	468.322
0.7	0.8	4	0.0999139	478.441
0.8	0.8	4	0.0999763	465.732
0.9	0.8	4	0.0999185	401.587
0.1	0.9	4	399.89	0.0999534
0.2	0.9	4	399.888	0.0999361
0.3	0.9	4	399.764	0.222572
0.4	0.9	4	0.0999709	413.761
0.5	0.9	4	0.0999467	444.902
0.6	0.9	4	0.0999637	468.333
0.7	0.9	4	0.0998373	478.465
0.8	0.9	4	0.0999843	465.788
0.9	0.9	4	0.0999724	401.513
0.1	1	4	399.889	0.0999659
0.2	1	4	399.887	0.0999992
0.3	1	4	399.895	0.0999644
0.4	1	4	0.0999776	413.763
0.5	1	4	0.0999377	444.907
0.6	1	4	0.0999706	468.341
0.7	1	4	0.0999176	478.48
0.8	1	4	0.0999927	465.813
0.9	1	4	88.9181	311.982
0.1	0	4.5	0.0999821	364.259
0.2	0	4.5	0.0999022	367.278
0.3	0	4.5	0.0998364	399.358
0.4	0	4.5	0.0997374	439.68
0.5	0	4.5	0.0995834	476.719
0.6	0	4.5	0.0996795	503.853
0.7	0	4.5	0.0997551	514.378
0.8	0	4.5	0.0994391	499.477
0.9	0	4.5	0.0993135	447.75
0.1	0.1	4.5	0.0999884	364.259
0.2	0.1	4.5	0.0999413	367.279
0.3	0.1	4.5	0.0999357	399.362
0.4	0.1	4.5	0.0997908	439.698
0.5	0.1	4.5	0.0997955	476.808
0.6	0.1	4.5	0.0995573	504.23
0.7	0.1	4.5	0.0993389	515.355
0.8	0.1	4.5	0.0993748	500.642
0.9	0.1	4.5	0.0994608	445.754
0.1	0.2	4.5	4.34821	360.429
0.2	0.2	4.5	0.0999663	367.279
0.3	0.2	4.5	0.0998984	399.366
0.4	0.2	4.5	0.0999628	439.713
0.5	0.2	4.5	0.0998987	476.872
0.6	0.2	4.5	0.0995296	504.511
0.7	0.2	4.5	0.0999336	516.148
0.8	0.2	4.5	0.0998737	501.722
0.9	0.2	4.5	0.0999526	443.756
0.1	0.3	4.5	320.904	72.4731
0.2	0.3	4.5	0.0999804	367.279
0.3	0.3	4.5	0.0997931	399.369
0.4	0.3	4.5	0.0999037	439.724
0.5	0.3	4.5	0.0999414	476.918
0.6	0.3	4.5	0.0998192	504.712
0.7	0.3	4.5	0.0995778	516.794
0.8	0.3	4.5	0.0998966	502.721
0.9	0.3	4.5	0.0993602	441.793
0.1	0.4	4.5	399.478	0.477896
0.2	0.4	4.5	0.0999517	367.279
0.3	0.4	4.5	0.0999522	399.371
0.4	0.4	4.5	0.0999952	439.733
0.5	0.4	4.5	0.0999981	476.951
0.6	0.4	4.5	0.0997577	504.852
0.7	0.4	4.5	0.0997205	517.28
0.8	0.4	4.5	0.099705	503.61
0.9	0.4	4.5	0.0997007	439.982
0.1	0.5	4.5	399.891	0.0999828
0.2	0.5	4.5	0.0999682	367.279
0.3	0.5	4.5	0.0999523	399.373
0.4	0.5	4.5	0.0997516	439.741
0.5	0.5	4.5	0.0997636	476.975
0.6	0.5	4.5	0.099618	504.947
0.7	0.5	4.5	0.0996466	517.632
0.8	0.5	4.5	0.099702	504.361
0.9	0.5	4.5	0.0996286	438.412
0.1	0.6	4.5	399.891	0.099996
0.2	0.6	4.5	0.32703	367.069
0.3	0.6	4.5	0.0999613	399.375
0.4	0.6	4.5	0.0999909	439.747
0.5	0.6	4.5	0.0998452	476.992
0.6	0.6	4.5	0.0999934	505.007
0.7	0.6	4.5	0.0997194	517.869
0.8	0.6	4.5	0.0996029	504.959
0.9	0.6	4.5	0.0996118	437.216
0.1	0.7	4.5	399.89	0.0999998
0.2	0.7	4.5	399.632	0.335676
0.3	0.7	4.5	0.0999741	399.377
0.4	0.7	4.5	0.0998462	439.752
0.5	0.7	4.5	0.0998831	477.005
0.6	0.7	4.5	0.099812	505.047
0.7	0.7	4.5	0.0996519	518.019
0.8	0.7	4.5	0.0996345	505.393
0.9	0.7	4.5	0.0998797	436.497
0.1	0.8	4.5	399.89	0.0999676
0.2	0.8	4.5	399.89	0.0999872
0.3	0.8	4.5	0.0999914	399.378
0.4	0.8	4.5	0.0999533	439.756
0.5	0.8	4.5	0.0999931	477.015
0.6	0.8	4.5	0.0997785	505.074
0.7	0.8	4.5	0.0998242	518.107
0.8	0.8	4.5	0.0998676	505.673
0.9	0.8	4.5	0.0999465	436.247
0.1	0.9	4.5	399.89	0.0999898
0.2	0.9	4.5	399.89	0.0999759
0.3	0.9	4.5	0.0999779	399.379
0.4	0.9	4.5	0.0999593	439.759
0.5	0.9	4.5	0.0998893	477.023
0.6	0.9	4.5	0.0998568	505.091
0.7	0.9	4.5	0.0998576	518.157
0.8	0.9	4.5	0.099902	505.827
0.9	0.9	4.5	0.0999714	436.256
0.1	1	4.5	399.89	0.0999878
0.2	1	4.5	399.89	0.099985
0.3	1	4.5	276.547	123.285
0.4	1	4.5	0.0999284	439.762
0.5	1	4.5	0.0999709	477.029
0.6	1	4.5	0.0999842	505.104
0.7	1	4.5	0.0998873	518.186
0.8	1	4.5	0.0999724	505.899
0.9	1	4.5	0.0999994	436.286
0.1	0	5	0.0999689	366.31
0.2	0	5	0.099879	376.827
0.3	0	5	0.0999233	417.61
0.4	0	5	0.0995565	465.119
0.5	0	5	0.099796	507.726
0.6	0	5	0.0997549	538.632
0.7	0	5	0.0994522	550.604
0.8	0	5	0.0998845	534.164
0.9	0	5	0.0992467	477.403
0.1	0.1	5	0.0999995	366.31
0.2	0.1	5	0.0999769	376.827
0.3	0.1	5	0.099712	417.616
0.4	0.1	5	0.0999852	465.143
0.5	0.1	5	0.099744	507.856
0.6	0.1	5	0.0998346	539.158
0.7	0.1	5	0.0997259	551.885
0.8	0.1	5	0.0994521	535.773
0.9	0.1	5	0.0999948	475.731
0.1	0.2	5	0.474116	365.97
0.2	0.2	5	0.0999362	376.828
0.3	0.2	5	0.0999821	417.62
0.4	0.2	5	0.0997727	465.162
0.5	0.2	5	0.0996623	507.951
0.6	0.2	5	0.0997196	539.568
0.7	0.2	5	0.0997686	552.987
0.8	0.2	5	0.0993184	537.294
0.9	0.2	5	0.0998923	474.049
0.1	0.3	5	109.575	266.522
0.2	0.3	5	0.0999692	376.828
0.3	0.3	5	0.0998945	417.624
0.4	0.3	5	0.0997981	465.178
0.5	0.3	5	0.099556	508.019
0.6	0.3	5	0.0994733	539.875
0.7	0.3	5	0.0995548	553.902
0.8	0.3	5	0.0997002	538.701
0.9	0.3	5	0.0995348	472.422
0.1	0.4	5	396.25	3.45176
0.2	0.4	5	0.0999833	376.828
0.3	0.4	5	0.0999245	417.627
0.4	0.4	5	0.0998128	465.19
0.5	0.4	5	0.0998221	508.067
0.6	0.4	5	0.0999098	540.093
0.7	0.4	5	0.0999246	554.623
0.8	0.4	5	0.0994616	539.997
0.9	0.4	5	0.0997156	470.931
0.1	0.5	5	399.891	0.0999983
0.2	0.5	5	0.0999841	376.829
0.3	0.5	5	0.0998228	417.63
0.4	0.5	5	0.0997896	465.199
0.5	0.5	5	0.0999213	508.101
0.6	0.5	5	0.0998772	540.246
0.7	0.5	5	0.0995686	555.179
0.8	0.5	5	0.0994931	541.13
0.9	0.5	5	0.0995651	469.666
0.1	0.6	5	399.891	0.0999975
0.2	0.6	5	0.0999755	376.829
0.3	0.6	5	0.0999725	417.633
0.4	0.6	5	0.0997684	465.207
0.5	0.6	5	0.0997399	508.127
0.6	0.6	5	0.0996932	540.35
0.7	0.6	5	0.0997918	555.575
0.8	0.6	5	0.0999365	542.074
0.9	0.6	5	0.0997906	468.738
0.1	0.7	5	399.891	0.0999745
0.2	0.7	5	0.573907	376.378
0.3	0.7	5	0.0999463	417.635
0.4	0.7	5	0.0998774	465.214
0.5	0.7	5	0.0998032	508.145
0.6	0.7	5	0.0999427	540.416
0.7	0.7	5	0.0999003	555.843
0.8	0.7	5	0.099672	542.822
0.9	0.7	5	0.0997078	468.245
0.1	0.8	5	399.891	0.0999898
0.2	0.8	5	399.4	0.561566
0.3	0.8	5	0.0999783	417.636
0.4	0.8	5	0.0999558	465.219
0.5	0.8	5	0.0998902	508.159
0.6	0.8	5	0.0998349	540.46
0.7	0.8	5	0.099908	556.012
0.8	0.8	5	0.0998778	543.353
0.9	0.8	5	0.0997661	468.2
0.1	0.9	5	399.891	0.0999893
0.2	0.9	5	399.893	0.0999714
0.3	0.9	5	0.0999719	417.638
0.4	0.9	5	0.0998639	465.223
0.5	0.9	5	0.0998794	508.169
0.6	0.9	5	0.0999568	540.489
0.7	0.9	5	0.0998115	556.112
0.8	0.9	5	0.0997247	543.688
0.9	0.9	5	0.0998379	468.425
0.1	1	5	399.891	0.0999721
0.2	1	5	399.893	0.099983
0.3	1	5	0.0999742	417.639
0.4	1	5	0.0999968	465.227
0.5	1	5	0.0998809	508.178
0.6	1	5	0.0998934	540.508
0.7	1	5	0.0997657	556.168
0.8	1	5	0.0998096	543.867
0.9	1	5	0.099954	468.611
0.1	0	5.5	0.0999919	368.456
0.2	0	5.5	0.0999599	386.615
0.3	0	5.5	0.0996991	435.766
0.4	0	5.5	0.0998601	490.023
0.5	0	5.5	0.099544	537.773
0.6	0	5.5	0.0998457	571.966
0.7	0	5.5	0.0996814	584.855
0.8	0	5.5	0.0997151	566.527
0.9	0	5.5	0.0994852	504.698
0.1	0.1	5.5	0.0999985	368.455
0.2	0.1	5.5	0.0999081	386.616
0.3	0.1	5.5	0.0999804	435.772
0.4	0.1	5.5	0.0995879	490.056
0.5	0.1	5.5	0.0995861	537.955
0.6	0.1	5.5	0.0996982	572.675
0.7	0.1	5.5	0.0996594	586.488
0.8	0.1	5.5	0.0999465	568.524
0.9	0.1	5.5	0.0999527	503.289
0.1	0.2	5.5	0.0999911	368.455
0.2	0.2	5.5	0.0999495	386.616
0.3	0.2	5.5	0.0998322	435.778
0.4	0.2	5.5	0.0996455	490.081
0.5	0.2	5.5	0.0998868	538.09
0.6	0.2	5.5	0.0997037	573.239
0.7	0.2	5.5	0.0994222	587.923
0.8	0.2	5.5	0.0997616	570.468
0.9	0.2	5.5	0.0997176	501.885
0.1	0.3	5.5	11.8619	357.677
0.2	0.3	5.5	0.0999531	386.617
0.3	0.3	5.5	0.0997717	435.783
0.4	0.3	5.5	0.0998096	490.101
0.5	0.3	5.5	0.0997469	538.19
0.6	0.3	5.5	0.0998923	573.676
0.7	0.3	5.5	0.0996965	589.134
0.8	0.3	5.5	0.0996648	572.309
0.9	0.3	5.5	0.099315	500.546
0.1	0.4	5.5	369.284	28.4031
0.2	0.4	5.5	0.0999734	386.618
0.3	0.4	5.5	0.0997693	435.787
0.4	0.4	5.5	0.0999504	490.116
0.5	0.4	5.5	0.0996993	538.262
0.6	0.4	5.5	0.0997803	574.005
0.7	0.4	5.5	0.0998892	590.137
0.8	0.4	5.5	0.0996604	574.018
0.9	0.4	5.5	0.0996368	499.341
0.1	0.5	5.5	399.809	0.176367
0.2	0.5	5.5	0.0999913	386.618
0.3	0.5	5.5	0.0999467	435.79
0.4	0.5	5.5	0.0997217	490.129
0.5	0.5	5.5	0.0996609	538.313
0.6	0.5	5.5	0.0997784	574.242
0.7	0.5	5.5	0.0999048	590.937
0.8	0.5	5.5	0.0998606	575.558
0.9	0.5	5.5	0.099504	498.355
0.1	0.6	5.5	399.892	0.0999938
0.2	0.6	5.5	0.0999872	386.619
0.3	0.6	5.5	0.0999948	435.793
0.4	0.6	5.5	0.0998094	490.139
0.5	0.6	5.5	0.0998907	538.35
0.6	0.6	5.5	0.0998837	574.407
0.7	0.6	5.5	0.0999339	591.544
0.8	0.6	5.5	0.0996137	576.909
0.9	0.6	5.5	0.0997127	497.689
0.1	0.7	5.5	399.892	0.0999814
0.2	0.7	5.5	0.0999684	386.619
0.3	0.7	5.5	0.0999695	435.796
0.4	0.7	5.5	0.0999682	490.147
0.5	0.7	5.5	0.0997062	538.377
0.6	0.7	5.5	0.0999571	574.518
0.7	0.7	5.5	0.0996911	591.982
0.8	0.7	5.5	0.0999199	578.018
0.9	0.7	5.5	0.0996815	497.442
0.1	0.8	5.5	399.891	0.0999821
0.2	0.8	5.5	0.704949	386.029
0.3	0.8	5.5	0.0999595	435.798
0.4	0.8	5.5	0.0999811	490.154
0.5	0.8	5.5	0.0997304	538.396
0.6	0.8	5.5	0.0999225	574.591
0.7	0.8	5.5	0.0997163	592.275
0.8	0.8	5.5	0.0998984	578.877
0.9	0.8	5.5	0.0996875	497.643
0.1	0.9	5.5	399.891	0.0999762
0.2	0.9	5.5	398.111	1.81563
0.3	0.9	5.5	0.099953	435.8
0.4	0.9	5.5	0.0999164	490.16
0.5	0.9	5.5	0.0998447	538.411
0.6	0.9	5.5	0.0998986	574.639
0.7	0.9	5.5	0.0997627	592.459
0.8	0.9	5.5	0.0999502	579.477
0.9	0.9	5.5	0.0999393	498.156
0.1	1	5.5	399.891	0.0999544
0.2	1	5.5	399.896	0.0999787
0.3	1	5.5	0.0999855	435.802
0.4	1	5.5	0.099867	490.165
0.5	1	5.5	0.0999269	538.422
0.6	1	5.5	0.0998565	574.67
0.7	1	5.5	0.0997377	592.567
0.8	1	5.5	0.0997475	579.845
0.9	1	5.5	0.0999176	498.643
0.1	0	6	0.0999867	370.697
0.2	0	6	0.0998899	396.601
0.3	0	6	0.0997628	453.785
0.4	0	6	0.0997133	514.402
0.5	0	6	0.0996652	566.896
0.6	0	6	0.0995957	603.931
0.7	0	6	0.0997474	617.279
0.8	0	6	0.0992976	596.788
0.9	0	6	0.0997338	529.954
0.1	0.1	6	0.0999815	370.697
0.2	0.1	6	0.099866	396.603
0.3	0.1	6	0.0998466	453.793
0.4	0.1	6	0.099897	514.445
0.5	0.1	6	0.0994932	567.149
0.6	0.1	6	0.0996698	604.84
0.7	0.1	6	0.0995754	619.273
0.8	0.1	6	0.0993527	599.179
0.9	0.1	6	0.0996718	528.768
0.1	0.2	6	0.0999844	370.697
0.2	0.2	6	0.0999754	396.604
0.3	0.2	6	0.0998465	453.8
0.4	0.2	6	0.0998647	514.479
0.5	0.2	6	0.0998941	567.338
0.6	0.2	6	0.0999714	605.584
0.7	0.2	6	0.0995193	621.048
0.8	0.2	6	0.0994446	601.507
0.9	0.2	6	0.0994054	527.603
0.1	0.3	6	1.03445	369.834
0.2	0.3	6	0.0998723	396.605
0.3	0.3	6	0.0998386	453.806
0.4	0.3	6	0.0997014	514.505
0.5	0.3	6	0.0996459	567.483
0.6	0.3	6	0.0995473	606.19
0.7	0.3	6	0.0998906	622.586
0.8	0.3	6	0.0995817	603.745
0.9	0.3	6	0.0995138	526.509
0.1	0.4	6	192.716	192.424
0.2	0.4	6	0.0999848	396.605
0.3	0.4	6	0.0998253	453.811
0.4	0.4	6	0.0996255	514.526
0.5	0.4	6	0.0997001	567.587
0.6	0.4	6	0.0997687	606.653
0.7	0.4	6	0.0995999	623.913
0.8	0.4	6	0.0998368	605.857
0.9	0.4	6	0.0999169	525.549
0.1	0.5	6	398.299	1.58015
0.2	0.5	6	0.0999801	396.606
0.3	0.5	6	0.0998055	453.815
0.4	0.5	6	0.099799	514.542
0.5	0.5	6	0.0999907	567.662
0.6	0.5	6	0.0996584	607.003
0.7	0.5	6	0.0996403	624.998
0.8	0.5	6	0.0994911	607.832
0.9	0.5	6	0.0998879	524.808
0.1	0.6	6	399.892	0.0999841
0.2	0.6	6	0.0999383	396.607
0.3	0.6	6	0.0999606	453.819
0.4	0.6	6	0.0997005	514.555
0.5	0.6	6	0.0999927	567.716
0.6	0.6	6	0.0997263	607.256
0.7	0.6	6	0.099598	625.859
0.8	0.6	6	0.0999836	609.579
0.9	0.6	6	0.0999573	524.382
0.1	0.7	6	399.892	0.0999712
0.2	0.7	6	0.0999682	396.607
0.3	0.7	6	0.099891	453.822
0.4	0.7	6	0.0997819	514.565
0.5	0.7	6	0.099646	567.756
0.6	0.7	6	0.099661	607.432
0.7	0.7	6	0.0999979	626.506
0.8	0.7	6	0.099582	611.106
0.9	0.7	6	0.0997631	524.37
0.1	0.8	6	399.892	0.0999985
0.2	0.8	6	0.0999959	396.608
0.3	0.8	6	0.0999248	453.825
0.4	0.8	6	0.0997708	514.574
0.5	0.8	6	0.0997256	567.784
0.6	0.8	6	0.099939	607.55
0.7	0.8	6	0.0997205	626.975
0.8	0.8	6	0.0999831	612.337
0.9	0.8	6	0.0998633	524.815
0.1	0.9	6	399.892	0.0999985
0.2	0.9	6	0.67337	396.037
0.3	0.9	6	0.0999874	453.827
0.4	0.9	6	0.0998366	514.581
0.5	0.9	6	0.0998996	567.804
0.6	0.9	6	0.0999099	607.628
0.7	0.9	6	0.0997917	627.287
0.8	0.9	6	0.09981	613.276
0.9	0.9	6	0.0999282	525.632
0.1	1	6	399.892	0.0999437
0.2	1	6	390.374	9.54039
0.3	1	6	0.0999818	453.829
0.4	1	6	0.0998889	514.587
0.5	1	6	0.0998338	567.82
0.6	1	6	0.0997263	607.679
0.7	1	6	0.0998698	627.483
0.8	1	6	0.0997706	613.914
0.9	1	6	0.0998234	526.501
0.1	0	6.5	0.0999662	373.035
0.2	0	6.5	0.0999887	406.749
0.3	0	6.5	0.0999311	471.64
0.4	0	6.5	0.0999201	538.264
0.5	0	6.5	0.0996894	595.13
0.6	0	6.5	0.0996875	634.572
0.7	0	6.5	0.0999367	647.981
0.8	0	6.5	0.0991559	625.131
0.9	0	6.5	0.099782	553.455
0.1	0.1	6.5	0.0999903	373.035
0.2	0.1	6.5	0.0999859	406.75
0.3	0.1	6.5	0.0999242	471.65
0.4	0.1	6.5	0.0996563	538.324
0.5	0.1	6.5	0.0997848	595.466
0.6	0.1	6.5	0.0994281	635.716
0.7	0.1	6.5	0.0995178	650.348
0.8	0.1	6.5	0.0995615	627.858
0.9	0.1	6.5	0.0996604	552.459
0.1	0.2	6.5	0.0999968	373.035
0.2	0.2	6.5	0.0999915	406.751
0.3	0.2	6.5	0.0998895	471.658
0.4	0.2	6.5	0.0996956	538.369
0.5	0.2	6.5	0.0999411	595.729
0.6	0.2	6.5	0.0998171	636.665
0.7	0.2	6.5	0.0998062	652.463
0.8	0.2	6.5	0.0998614	630.547
0.9	0.2	6.5	0.0999807	551.491
0.1	0.3	6.5	0.0999887	373.035
0.2	0.3	6.5	0.0999743	406.753
0.3	0.3	6.5	0.0999976	471.665
0.4	0.3	6.5	0.0995969	538.403
0.5	0.3	6.5	0.0997407	595.932
0.6	0.3	6.5	0.0995309	637.459
0.7	0.3	6.5	0.0994152	654.376
0.8	0.3	6.5	0.0997793	633.182
0.9	0.3	6.5	0.0993061	550.61
0.1	0.4	6.5	20.812	353.748
0.2	0.4	6.5	0.0999934	406.754
0.3	0.4	6.5	0.0999087	471.672
0.4	0.4	6.5	0.0998198	538.43
0.5	0.4	6.5	0.0996949	596.083
0.6	0.4	6.5	0.0995959	638.089
0.7	0.4	6.5	0.0995515	656.024
0.8	0.4	6.5	0.0997065	635.707
0.9	0.4	6.5	0.0998855	549.858
0.1	0.5	6.5	382.342	16.4889
0.2	0.5	6.5	0.0998951	406.755
0.3	0.5	6.5	0.0998077	471.677
0.4	0.5	6.5	0.0997008	538.451
0.5	0.5	6.5	0.0996773	596.193
0.6	0.5	6.5	0.099631	638.579
0.7	0.5	6.5	0.0999154	657.417
0.8	0.5	6.5	0.0995281	638.086
0.9	0.5	6.5	0.0997371	549.334
0.1	0.6	6.5	399.889	0.103913
0.2	0.6	6.5	0.0999428	406.756
0.3	0.6	6.5	0.0999682	471.681
0.4	0.6	6.5	0.0997861	538.468
0.5	0.6	6.5	0.099709	596.273
0.6	0.6	6.5	0.0999124	638.945
0.7	0.6	6.5	0.0999181	658.57
0.8	0.6	6.5	0.0997253	640.256
0.9	0.6	6.5	0.0999202	549.117
0.1	0.7	6.5	399.893	0.0999991
0.2	0.7	6.5	0.0999803	406.756
0.3	0.7	6.5	0.0999675	471.685
0.4	0.7	6.5	0.0998062	538.481
0.5	0.7	6.5	0.0997468	596.33
0.6	0.7	6.5	0.099597	639.215
0.7	0.7	6.5	0.0996389	659.486
0.8	0.7	6.5	0.0997493	642.191
0.9	0.7	6.5	0.0998114	549.314
0.1	0.8	6.5	399.893	0.0999648
0.2	0.8	6.5	0.0999657	406.757
0.3	0.8	6.5	0.0998846	471.689
0.4	0.8	6.5	0.0997315	538.492
0.5	0.8	6.5	0.0996867	596.371
0.6	0.8	6.5	0.0999684	639.399
0.7	0.8	6.5	0.0996514	660.171
0.8	0.8	6.5	0.0998935	643.836
0.9	0.8	6.5	0.0998551	549.983
0.1	0.9	6.5	399.893	0.0999975
0.2	0.9	6.5	0.0999987	406.758
0.3	0.9	6.5	0.0999723	471.692
0.4	0.9	6.5	0.0998894	538.501
0.5	0.9	6.5	0.0998995	596.4
0.6	0.9	6.5	0.0996708	639.526
0.7	0.9	6.5	0.0999853	660.657
0.8	0.9	6.5	0.0999334	645.158
0.9	0.9	6.5	0.0999812	551.077
0.1	1	6.5	399.893	0.0999896
0.2	1	6.5	0.547995	406.303
0.3	1	6.5	0.0999756	471.694
0.4	1	6.5	0.0999302	538.508
0.5	1	6.5	0.0997904	596.422
0.6	1	6.5	0.0999952	639.608
0.7	1	6.5	0.0999002	660.985
0.8	1	6.5	0.0997057	646.139
0.9	1	6.5	0.0998994	552.333
0.1	0	7	0.0999465	375.469
0.2	0	7	0.0998975	417.023
0.3	0	7	0.0996735	489.313
0.4	0	7	0.0997601	561.622
0.5	0	7	0.0994337	622.506
0.6	0	7	0.0995885	663.958
0.7	0	7	0.0998845	677.098
0.8	0	7	0.0999206	651.693
0.9	0	7	0.0994769	575.446
0.1	0.1	7	0.0999952	375.469
0.2	0.1	7	0.0999781	417.025
0.3	0.1	7	0.0996744	489.325
0.4	0.1	7	0.0997057	561.7
0.5	0.1	7	0.099417	622.945
0.6	0.1	7	0.0996315	665.337
0.7	0.1	7	0.0997422	679.806
0.8	0.1	7	0.0994259	654.812
0.9	0.1	7	0.099679	574.609
0.1	0.2	7	0.0999874	375.469
0.2	0.2	7	0.0998809	417.026
0.3	0.2	7	0.099678	489.335
0.4	0.2	7	0.0998219	561.761
0.5	0.2	7	0.0998009	623.293
0.6	0.2	7	0.0995642	666.527
0.7	0.2	7	0.0995903	682.3
0.8	0.2	7	0.0997611	657.838
0.9	0.2	7	0.0995021	573.815
0.1	0.3	7	0.0999938	375.469
0.2	0.3	7	0.0998369	417.028
0.3	0.3	7	0.0999494	489.343
0.4	0.3	7	0.0998183	561.808
0.5	0.3	7	0.0998654	623.568
0.6	0.3	7	0.0998232	667.521
0.7	0.3	7	0.0999652	684.534
0.8	0.3	7	0.0995286	660.841
0.9	0.3	7	0.0995358	573.104
0.1	0.4	7	1.46508	374.188
0.2	0.4	7	0.0999849	417.029
0.3	0.4	7	0.0999371	489.35
0.4	0.4	7	0.0997638	561.844
0.5	0.4	7	0.099819	623.779
0.6	0.4	7	0.0998394	668.345
0.7	0.4	7	0.0996961	686.548
0.8	0.4	7	0.0994972	663.737
0.9	0.4	7	0.0999327	572.533
0.1	0.5	7	229.729	159.886
0.2	0.5	7	0.0999342	417.03
0.3	0.5	7	0.0998946	489.357
0.4	0.5	7	0.0996898	561.872
0.5	0.5	7	0.0996654	623.938
0.6	0.5	7	0.0995166	669.01
0.7	0.5	7	0.0995103	688.294
0.8	0.5	7	0.0996662	666.488
0.9	0.5	7	0.0999413	572.189
0.1	0.6	7	398.75	1.17329
0.2	0.6	7	0.0999382	417.031
0.3	0.6	7	0.0998624	489.362
0.4	0.6	7	0.0997394	561.894
0.5	0.6	7	0.0998221	624.053
0.6	0.6	7	0.0997407	669.52
0.7	0.6	7	0.0999697	689.752
0.8	0.6	7	0.0998056	669.063
0.9	0.6	7	0.0998535	572.159
0.1	0.7	7	399.893	0.0999803
0.2	0.7	7	0.0999801	417.032
0.3	0.7	7	0.0999415	489.367
0.4	0.7	7	0.0999805	561.91
0.5	0.7	7	0.099881	624.137
0.6	0.7	7	0.0998551	669.905
0.7	0.7	7	0.0997074	690.963
0.8	0.7	7	0.0995053	671.426
0.9	0.7	7	0.0998898	572.536
0.1	0.8	7	399.893	0.0999714
0.2	0.8	7	0.0999432	417.033
0.3	0.8	7	0.0999039	489.371
0.4	0.8	7	0.0997878	561.925
0.5	0.8	7	0.0998825	624.197
0.6	0.8	7	0.0997268	670.186
0.7	0.8	7	0.0997459	691.909
0.8	0.8	7	0.0999493	673.478
0.9	0.8	7	0.0997576	573.402
0.1	0.9	7	399.893	0.0999819
0.2	0.9	7	0.0999936	417.034
0.3	0.9	7	0.0999126	489.374
0.4	0.9	7	0.0999668	561.935
0.5	0.9	7	0.0997993	624.24
0.6	0.9	7	0.0999534	670.38
0.7	0.9	7	0.0998055	692.618
0.8	0.9	7	0.0999162	675.214
0.9	0.9	7	0.0999972	574.734
0.1	1	7	399.893	0.0999942
0.2	1	7	0.0999705	417.035
0.3	1	7	0.0998567	489.377
0.4	1	7	0.099804	561.945
0.5	1	7	0.099743	624.271
0.6	1	7	0.09997	670.512
0.7	1	7	0.0997141	693.123
0.8	1	7	0.0996747	676.584
0.9	1	7	0.099798	576.34
0.1	0	7.5	0.0999816	377.999
0.2	0	7.5	0.0999529	427.394
0.3	0	7.5	0.0998448	506.788
0.4	0	7.5	0.0999157	584.48
0.5	0	7.5	0.0995967	649.037
0.6	0	7.5	0.0996304	692.13
0.7	0	7.5	0.0993123	704.772
0.8	0	7.5	0.0996849	676.79
0.9	0	7.5	0.0996339	596.127
0.1	0.1	7.5	0.0999546	377.999
0.2	0.1	7.5	0.0998719	427.396
0.3	0.1	7.5	0.099738	506.803
0.4	0.1	7.5	0.0999122	584.585
0.5	0.1	7.5	0.099452	649.597
0.6	0.1	7.5	0.0997665	693.762
0.7	0.1	7.5	0.0998843	707.77
0.8	0.1	7.5	0.0994961	680.184
0.9	0.1	7.5	0.0995492	595.43
0.1	0.2	7.5	0.0999707	377.999
0.2	0.2	7.5	0.099919	427.398
0.3	0.2	7.5	0.099785	506.815
0.4	0.2	7.5	0.0997133	584.668
0.5	0.2	7.5	0.099645	650.05
0.6	0.2	7.5	0.0998502	695.194
0.7	0.2	7.5	0.0997975	710.613
0.8	0.2	7.5	0.0995219	683.542
0.9	0.2	7.5	0.0992664	594.782
0.1	0.3	7.5	0.0999726	377.999
0.2	0.3	7.5	0.0999311	427.4
0.3	0.3	7.5	0.0998334	506.825
0.4	0.3	7.5	0.0998006	584.731
0.5	0.3	7.5	0.099842	650.414
0.6	0.3	7.5	0.0995171	696.437
0.7	0.3	7.5	0.0995325	713.233
0.8	0.3	7.5	0.099719	686.844
0.9	0.3	7.5	0.0998032	594.212
0.1	0.4	7.5	0.100937	377.998
0.2	0.4	7.5	0.0999395	427.401
0.3	0.4	7.5	0.0997968	506.833
0.4	0.4	7.5	0.09988	584.779
0.5	0.4	7.5	0.0999748	650.7
0.6	0.4	7.5	0.0999045	697.466
0.7	0.4	7.5	0.0997494	715.577
0.8	0.4	7.5	0.0997923	690.079
0.9	0.4	7.5	0.0994287	593.81
0.1	0.5	7.5	23.084	356.255
0.2	0.5	7.5	0.0999461	427.403
0.3	0.5	7.5	0.0997763	506.841
0.4	0.5	7.5	0.0995886	584.818
0.5	0.5	7.5	0.099741	650.922
0.6	0.5	7.5	0.0999121	698.32
0.7	0.5	7.5	0.0994887	717.675
0.8	0.5	7.5	0.0994542	693.224
0.9	0.5	7.5	0.099548	593.621
0.1	0.6	7.5	383.517	15.5649
0.2	0.6	7.5	0.0999923	427.404
0.3	0.6	7.5	0.0999061	506.847
0.4	0.6	7.5	0.0997994	584.846
0.5	0.6	7.5	0.0997069	651.088
0.6	0.6	7.5	0.0995708	699.01
0.7	0.6	7.5	0.0996122	719.477
0.8	0.6	7.5	0.0998378	696.165
0.9	0.6	7.5	0.0998222	593.739
0.1	0.7	7.5	399.893	0.101334
0.2	0.7	7.5	0.0999332	427.405
0.3	0.7	7.5	0.099845	506.853
0.4	0.7	7.5	0.0998259	584.869
0.5	0.7	7.5	0.0998368	651.209
0.6	0.7	7.5	0.0998621	699.539
0.7	0.7	7.5	0.0998073	720.993
0.8	0.7	7.5	0.0996315	698.925
0.9	0.7	7.5	0.0997898	594.273
0.1	0.8	7.5	399.894	0.0999756
0.2	0.8	7.5	0.099953	427.406
0.3	0.8	7.5	0.0998379	506.858
0.4	0.8	7.5	0.0997893	584.887
0.5	0.8	7.5	0.0998262	651.297
0.6	0.8	7.5	0.0998386	699.939
0.7	0.8	7.5	0.099717	722.236
0.8	0.8	7.5	0.0999554	701.392
0.9	0.8	7.5	0.0998429	595.298
0.1	0.9	7.5	399.894	0.0999973
0.2	0.9	7.5	0.0999666	427.407
0.3	0.9	7.5	0.0998681	506.862
0.4	0.9	7.5	0.0997182	584.901
0.5	0.9	7.5	0.0998026	651.36
0.6	0.9	7.5	0.09963	700.231
0.7	0.9	7.5	0.0998396	723.204
0.8	0.9	7.5	0.0996006	703.556
0.9	0.9	7.5	0.0998956	596.833
0.1	1	7.5	399.894	0.0999874
0.2	1	7.5	0.0999767	427.408
0.3	1	7.5	0.0998667	506.865
0.4	1	7.5	0.0999788	584.912
0.5	1	7.5	0.0998232	651.405
0.6	1	7.5	0.0997102	700.433
0.7	1	7.5	0.0998559	723.928
0.8	1	7.5	0.099765	705.326
0.9	1	7.5	0.0997166	598.733
0.1	0	8	0.0999579	380.624
0.2	0	8	0.0998066	437.836
0.3	0	8	0.0996934	524.058
0.4	0	8	0.0996736	606.851
0.5	0	8	0.0997328	674.748
0.6	0	8	0.099508	719.155
0.7	0	8	0.0996406	731
0.8	0	8	0.0991759	700.542
0.9	0	8	0.0992423	615.68
0.1	0.1	8	0.0999705	380.624
0.2	0.1	8	0.099977	437.838
0.3	0.1	8	0.099828	524.074
0.4	0.1	8	0.0999122	606.989
0.5	0.1	8	0.0999687	675.436
0.6	0.1	8	0.099425	721.062
0.7	0.1	8	0.0996587	734.371
0.8	0.1	8	0.099581	704.148
0.9	0.1	8	0.0991368	615.102
0.1	0.2	8	0.0999701	380.624
0.2	0.2	8	0.0998453	437.841
0.3	0.2	8	0.0998024	524.089
0.4	0.2	8	0.0997405	607.099
0.5	0.2	8	0.0999467	676.014
0.6	0.2	8	0.0994944	722.748
0.7	0.2	8	0.099328	737.569
0.8	0.2	8	0.0996395	707.784
0.9	0.2	8	0.0998784	614.558
0.1	0.3	8	0.0999971	380.624
0.2	0.3	8	0.0999496	437.843
0.3	0.3	8	0.0999495	524.101
0.4	0.3	8	0.0995104	607.185
0.5	0.3	8	0.0998583	676.488
0.6	0.3	8	0.0998365	724.215
0.7	0.3	8	0.099651	740.496
0.8	0.3	8	0.0999774	711.369
0.9	0.3	8	0.0998021	614.128
0.1	0.4	8	0.0999872	380.624
0.2	0.4	8	0.0999243	437.845
0.3	0.4	8	0.0997611	524.112
0.4	0.4	8	0.0996834	607.25
0.5	0.4	8	0.0994756	676.871
0.6	0.4	8	0.0994961	725.496
0.7	0.4	8	0.0996765	743.198
0.8	0.4	8	0.0993885	714.969
0.9	0.4	8	0.0999274	613.847
0.1	0.5	8	1.34728	379.435
0.2	0.5	8	0.0999864	437.846
0.3	0.5	8	0.0998426	524.12
0.4	0.5	8	0.0999652	607.3
0.5	0.5	8	0.0998622	677.166
0.6	0.5	8	0.099686	726.56
0.7	0.5	8	0.0995715	745.64
0.8	0.5	8	0.0993669	718.426
0.9	0.5	8	0.0996766	613.801
0.1	0.6	8	210.685	180.022
0.2	0.6	8	0.0999427	437.848
0.3	0.6	8	0.0998996	524.128
0.4	0.6	8	0.0999895	607.339
0.5	0.6	8	0.0996587	677.396
0.6	0.6	8	0.099469	727.444
0.7	0.6	8	0.0998541	747.78
0.8	0.6	8	0.0998941	721.709
0.9	0.6	8	0.0998643	614.054
0.1	0.7	8	398.464	1.45926
0.2	0.7	8	0.099938	437.849
0.3	0.7	8	0.0997577	524.135
0.4	0.7	8	0.0998382	607.369
0.5	0.7	8	0.0999619	677.567
0.6	0.7	8	0.0995056	728.146
0.7	0.7	8	0.0998027	749.639
0.8	0.7	8	0.0996555	724.847
0.9	0.7	8	0.0997225	614.724
0.1	0.8	8	399.895	0.0999789
0.2	0.8	8	0.0999151	437.85
0.3	0.8	8	0.0998447	524.14
0.4	0.8	8	0.0996908	607.393
0.5	0.8	8	0.0998935	677.695
0.6	0.8	8	0.0998291	728.689
0.7	0.8	8	0.0995686	751.202
0.8	0.8	8	0.0995143	727.726
0.9	0.8	8	0.0997253	615.887
0.1	0.9	8	399.895	0.0999793
0.2	0.9	8	0.0999783	437.851
0.3	0.9	8	0.0999653	524.145
0.4	0.9	8	0.0999607	607.411
0.5	0.9	8	0.0997389	677.787
0.6	0.9	8	0.0997799	729.101
0.7	0.9	8	0.0997606	752.459
0.8	0.9	8	0.0997575	730.276
0.9	0.9	8	0.0998311	617.581
0.1	1	8	399.895	0.0999959
0.2	1	8	0.0999353	437.853
0.3	1	8	0.0999293	524.149
0.4	1	8	0.0999681	607.426
0.5	1	8	0.0997164	677.853
0.6	1	8	0.0997522	729.4
0.7	1	8	0.0996487	753.442
0.8	1	8	0.0996164	732.47
0.9	1	8	0.0999129	619.711
0.1	0	8.5	0.0999902	383.344
0.2	0	8.5	0.0998581	448.326
0.3	0	8.5	0.0995785	541.113
0.4	0	8.5	0.0996122	628.738
0.5	0	8.5	0.0994761	699.67
0.6	0	8.5	0.0997396	745.058
0.7	0	8.5	0.0999055	755.954
0.8	0	8.5	0.0991635	723.02
0.9	0	8.5	0.099166	634.237
0.1	0.1	8.5	0.0999945	383.344
0.2	0.1	8.5	0.0997774	448.329
0.3	0.1	8.5	0.0995996	541.134
0.4	0.1	8.5	0.0995422	628.919
0.5	0.1	8.5	0.0998787	700.499
0.6	0.1	8.5	0.099736	747.231
0.7	0.1	8.5	0.0996262	759.667
0.8	0.1	8.5	0.099531	726.864
0.9	0.1	8.5	0.0992049	633.759
0.1	0.2	8.5	0.0999847	383.344
0.2	0.2	8.5	0.0999617	448.332
0.3	0.2	8.5	0.0998231	541.151
0.4	0.2	8.5	0.0995708	629.062
0.5	0.2	8.5	0.0995355	701.218
0.6	0.2	8.5	0.0994562	749.201
0.7	0.2	8.5	0.0993609	763.186
0.8	0.2	8.5	0.099913	730.719
0.9	0.2	8.5	0.0995826	633.329
0.1	0.3	8.5	0.0999678	383.344
0.2	0.3	8.5	0.0999305	448.334
0.3	0.3	8.5	0.0999277	541.166
0.4	0.3	8.5	0.0998453	629.174
0.5	0.3	8.5	0.0997895	701.808
0.6	0.3	8.5	0.0996424	750.928
0.7	0.3	8.5	0.099962	766.423
0.8	0.3	8.5	0.0992745	734.656
0.9	0.3	8.5	0.0992963	633.018
0.1	0.4	8.5	0.0999898	383.344
0.2	0.4	8.5	0.0999982	448.336
0.3	0.4	8.5	0.0998685	541.179
0.4	0.4	8.5	0.0996636	629.264
0.5	0.4	8.5	0.0996068	702.297
0.6	0.4	8.5	0.0997947	752.44
0.7	0.4	8.5	0.099628	769.492
0.8	0.4	8.5	0.0999191	738.437
0.9	0.4	8.5	0.0997587	632.842
0.1	0.5	8.5	0.0999833	383.344
0.2	0.5	8.5	0.0998351	448.338
0.3	0.5	8.5	0.0998775	541.189
0.4	0.5	8.5	0.099554	629.333
0.5	0.5	8.5	0.0999258	702.685
0.6	0.5	8.5	0.0996977	753.745
0.7	0.5	8.5	0.0997123	772.268
0.8	0.5	8.5	0.099491	742.231
0.9	0.5	8.5	0.0998542	632.902
0.1	0.6	8.5	16.3261	367.75
0.2	0.6	8.5	0.0999969	448.34
0.3	0.6	8.5	0.0998337	541.198
0.4	0.6	8.5	0.0997273	629.385
0.5	0.6	8.5	0.0996802	702.996
0.6	0.6	8.5	0.0999803	754.833
0.7	0.6	8.5	0.0998267	774.761
0.8	0.6	8.5	0.099783	745.85
0.9	0.6	8.5	0.0997852	633.277
0.1	0.7	8.5	374.338	24.547
0.2	0.7	8.5	0.0999005	448.341
0.3	0.7	8.5	0.0997854	541.206
0.4	0.7	8.5	0.0998184	629.425
0.5	0.7	8.5	0.0997161	703.233
0.6	0.7	8.5	0.0998618	755.735
0.7	0.7	8.5	0.0995409	776.971
0.8	0.7	8.5	0.099549	749.334
0.9	0.7	8.5	0.0999995	634.047
0.1	0.8	8.5	399.824	0.168168
0.2	0.8	8.5	0.0999118	448.343
0.3	0.8	8.5	0.0997968	541.213
0.4	0.8	8.5	0.0998959	629.457
0.5	0.8	8.5	0.0996881	703.412
0.6	0.8	8.5	0.0996248	756.459
0.7	0.8	8.5	0.0996189	778.853
0.8	0.8	8.5	0.0999958	752.55
0.9	0.8	8.5	0.0995932	635.337
0.1	0.9	8.5	399.895	0.0999897
0.2	0.9	8.5	0.0999987	448.344
0.3	0.9	8.5	0.099933	541.218
0.4	0.9	8.5	0.0997771	629.481
0.5	0.9	8.5	0.0997526	703.544
0.6	0.9	8.5	0.0999981	757.012
0.7	0.9	8.5	0.0999729	780.417
0.8	0.9	8.5	0.0998423	755.509
0.9	0.9	8.5	0.0996196	637.163
0.1	1	8.5	399.895	0.0999983
0.2	1	8.5	0.0999514	448.345
0.3	1	8.5	0.0999419	541.223
0.4	1	8.5	0.0999291	629.5
0.5	1	8.5	0.0998145	703.639
0.6	1	8.5	0.0996701	757.435
0.7	1	8.5	0.0998743	781.687
0.8	1	8.5	0.0999199	758.101
0.9	1	8.5	0.0997787	639.477
0.1	0	9	0.0999467	386.155
0.2	0	9	0.0998833	458.845
0.3	0	9	0.0996778	557.951
0.4	0	9	0.0998949	650.144
0.5	0	9	0.0999179	723.792
0.6	0	9	0.0993769	769.951
0.7	0	9	0.0999789	779.748
0.8	0	9	0.0995722	744.348
0.9	0	9	0.0993562	651.916
0.1	0.1	9	0.0999458	386.156
0.2	0.1	9	0.0997876	458.849
0.3	0.1	9	0.0998589	557.976
0.4	0.1	9	0.0999478	650.374
0.5	0.1	9	0.0994626	724.804
0.6	0.1	9	0.0997447	772.366
0.7	0.1	9	0.0996237	783.767
0.8	0.1	9	0.0992281	748.478
0.9	0.1	9	0.0996809	651.519
0.1	0.2	9	0.099961	386.156
0.2	0.2	9	0.0998527	458.851
0.3	0.2	9	0.0999464	557.998
0.4	0.2	9	0.0996051	650.563
0.5	0.2	9	0.0998392	725.653
0.6	0.2	9	0.0994408	774.607
0.7	0.2	9	0.09969	787.564
0.8	0.2	9	0.0993929	752.575
0.9	0.2	9	0.0998721	651.187
0.1	0.3	9	0.0999604	386.156
0.2	0.3	9	0.0997715	458.854
0.3	0.3	9	0.0998825	558.016
0.4	0.3	9	0.0995029	650.713
0.5	0.3	9	0.0996835	726.387
0.6	0.3	9	0.0998537	776.584
0.7	0.3	9	0.0994626	791.184
0.8	0.3	9	0.0995879	756.671
0.9	0.3	9	0.0996052	650.974
0.1	0.4	9	0.099984	386.156
0.2	0.4	9	0.0998029	458.857
0.3	0.4	9	0.0997893	558.031
0.4	0.4	9	0.0997815	650.83
0.5	0.4	9	0.0997232	726.997
0.6	0.4	9	0.0997011	778.364
0.7	0.4	9	0.0998946	794.522
0.8	0.4	9	0.0997154	760.749
0.9	0.4	9	0.0993386	650.921
0.1	0.5	9	0.0999935	386.156
0.2	0.5	9	0.0999903	458.859
0.3	0.5	9	0.0999679	558.044
0.4	0.5	9	0.0997535	650.922
0.5	0.5	9	0.0995952	727.499
0.6	0.5	9	0.0999181	779.903
0.7	0.5	9	0.0994026	797.672
0.8	0.5	9	0.0994149	764.806
0.9	0.5	9	0.0997075	651.073
0.1	0.6	9	0.821866	385.456
0.2	0.6	9	0.0999837	458.861
0.3	0.6	9	0.0999023	558.055
0.4	0.6	9	0.09993	650.993
0.5	0.6	9	0.0996961	727.9
0.6	0.6	9	0.0997429	781.235
0.7	0.6	9	0.0994335	800.505
0.8	0.6	9	0.0995201	768.727
0.9	0.6	9	0.0995932	651.549
0.1	0.7	9	138.93	251.851
0.2	0.7	9	0.0999774	458.862
0.3	0.7	9	0.0998357	558.064
0.4	0.7	9	0.099684	651.049
0.5	0.7	9	0.0995736	728.219
0.6	0.7	9	0.0999029	782.345
0.7	0.7	9	0.0997825	803.023
0.8	0.7	9	0.0996138	772.503
0.9	0.7	9	0.0997826	652.414
0.1	0.8	9	396.785	3.09713
0.2	0.8	9	0.0998744	458.864
0.3	0.8	9	0.0997951	558.072
0.4	0.8	9	0.0999749	651.09
0.5	0.8	9	0.0995967	728.463
0.6	0.8	9	0.0997733	783.261
0.7	0.8	9	0.0997039	805.249
0.8	0.8	9	0.0997909	776.071
0.9	0.8	9	0.0998737	653.779
0.1	0.9	9	399.896	0.0999831
0.2	0.9	9	0.099901	458.866
0.3	0.9	9	0.099817	558.079
0.4	0.9	9	0.0996983	651.123
0.5	0.9	9	0.0999553	728.646
0.6	0.9	9	0.0997643	783.99
0.7	0.9	9	0.0997786	807.144
0.8	0.9	9	0.0995639	779.395
0.9	0.9	9	0.0999823	655.705
0.1	1	9	399.896	0.0999996
0.2	1	9	0.0999447	458.867
0.3	1	9	0.099929	558.084
0.4	1	9	0.099828	651.148
0.5	1	9	0.0996211	728.784
0.6	1	9	0.0998612	784.555
0.7	1	9	0.0999826	808.712
0.8	1	9	0.0998507	782.359
0.9	1	9	0.0997818	658.178
0.1	0	9.5	0.099994	389.058
0.2	0	9.5	0.0999325	469.376
0.3	0	9.5	0.0998816	574.566
0.4	0	9.5	0.0995709	671.083
0.5	0	9.5	0.0994464	747.185
0.6	0	9.5	0.099807	793.79
0.7	0	9.5	0.0997576	802.494
0.8	0	9.5	0.099459	764.742
0.9	0	9.5	0.0997755	668.814
0.1	0.1	9.5	0.0999746	389.058
0.2	0.1	9.5	0.0999843	469.38
0.3	0.1	9.5	0.0999106	574.599
0.4	0.1	9.5	0.0995727	671.372
0.5	0.1	9.5	0.0997771	748.338
0.6	0.1	9.5	0.0999937	796.485
0.7	0.1	9.5	0.0995197	806.776
0.8	0.1	9.5	0.0994143	769.028
0.9	0.1	9.5	0.0996309	668.511
0.1	0.2	9.5	0.0999627	389.058
0.2	0.2	9.5	0.0999349	469.383
0.3	0.2	9.5	0.0997064	574.627
0.4	0.2	9.5	0.0998869	671.606
0.5	0.2	9.5	0.0998997	749.354
0.6	0.2	9.5	0.0999174	798.982
0.7	0.2	9.5	0.0993903	810.878
0.8	0.2	9.5	0.0995246	773.329
0.9	0.2	9.5	0.0998443	668.261
0.1	0.3	9.5	0.0999668	389.058
0.2	0.3	9.5	0.0998602	469.386
0.3	0.3	9.5	0.0999273	574.648
0.4	0.3	9.5	0.0999104	671.799
0.5	0.3	9.5	0.0997255	750.238
0.6	0.3	9.5	0.0995014	801.271
0.7	0.3	9.5	0.0993418	814.78
0.8	0.3	9.5	0.0992741	777.682
0.9	0.3	9.5	0.0998548	668.127
0.1	0.4	9.5	0.0999765	389.058
0.2	0.4	9.5	0.099955	469.389
0.3	0.4	9.5	0.0996597	574.668
0.4	0.4	9.5	0.0997536	671.955
0.5	0.4	9.5	0.0998752	750.981
0.6	0.4	9.5	0.09945	803.305
0.7	0.4	9.5	0.0995043	818.445
0.8	0.4	9.5	0.0999264	781.931
0.9	0.4	9.5	0.0998639	668.153
0.1	0.5	9.5	0.1	389.058
0.2	0.5	9.5	0.0999889	469.391
0.3	0.5	9.5	0.0998236	574.683
0.4	0.5	9.5	0.0996307	672.078
0.5	0.5	9.5	0.0998512	751.606
0.6	0.5	9.5	0.0998609	805.086
0.7	0.5	9.5	0.0995239	821.879
0.8	0.5	9.5	0.099468	786.248
0.9	0.5	9.5	0.099581	668.416
0.1	0.6	9.5	0.0999866	389.058
0.2	0.6	9.5	0.0998472	469.394
0.3	0.6	9.5	0.0999441	574.695
0.4	0.6	9.5	0.0998577	672.173
0.5	0.6	9.5	0.0999241	752.118
0.6	0.6	9.5	0.0998113	806.657
0.7	0.6	9.5	0.0999733	825.013
0.8	0.6	9.5	0.0998941	790.403
0.9	0.6	9.5	0.0994473	668.98
0.1	0.7	9.5	7.65635	381.683
0.2	0.7	9.5	0.0999642	469.396
0.3	0.7	9.5	0.0998966	574.706
0.4	0.7	9.5	0.0999935	672.247
0.5	0.7	9.5	0.0999829	752.53
0.6	0.7	9.5	0.0998791	807.997
0.7	0.7	9.5	0.0998814	827.891
0.8	0.7	9.5	0.099827	794.476
0.9	0.7	9.5	0.09998	669.911
0.1	0.8	9.5	336.403	61.7376
0.2	0.8	9.5	0.0999197	469.397
0.3	0.8	9.5	0.0999062	574.716
0.4	0.8	9.5	0.0999043	672.304
0.5	0.8	9.5	0.0996827	752.859
0.6	0.8	9.5	0.099759	809.125
0.7	0.8	9.5	0.0999908	830.443
0.8	0.8	9.5	0.0995895	798.38
0.9	0.8	9.5	0.0995944	671.375
0.1	0.9	9.5	399.504	0.481315
0.2	0.9	9.5	0.0998981	469.399
0.3	0.9	9.5	0.0999824	574.724
0.4	0.9	9.5	0.0997661	672.348
0.5	0.9	9.5	0.0999228	753.108
0.6	0.9	9.5	0.0995644	810.05
0.7	0.9	9.5	0.0999096	832.675
0.8	0.9	9.5	0.0996201	802.021
0.9	0.9	9.5	0.099684	673.383
0.1	1	9.5	399.897	0.09999
0.2	1	9.5	0.0999909	469.401
0.3	1	9.5	0.0998787	574.731
0.4	1	9.5	0.0997087	672.382
0.5	1	9.5	0.0996571	753.3
0.6	1	9.5	0.0998373	810.779
0.7	1	9.5	0.0996397	834.575
0.8	1	9.5	0.0997704	805.346
0.9	1	9.5	0.0998682	675.952
0.1	0	10	0.0999164	392.049
0.2	0	10	0.0996958	479.905
0.3	0	10	0.0997031	590.959
0.4	0	10	0.0995617	691.551
0.5	0	10	0.0999852	769.798
0.6	0	10	0.0993639	816.758
0.7	0	10	0.0999974	824.19
0.8	0	10	0.0996532	784.209
0.9	0	10	0.0994557	685.046
0.1	0.1	10	0.0999985	392.049
0.2	0.1	10	0.0997998	479.909
0.3	0.1	10	0.0996104	591.001
0.4	0.1	10	0.09981	691.903
0.5	0.1	10	0.0999425	771.143
0.6	0.1	10	0.0995845	819.705
0.7	0.1	10	0.0992069	828.796
0.8	0.1	10	0.0991829	788.715
0.9	0.1	10	0.0998787	684.796
0.1	0.2	10	0.0999842	392.049
0.2	0.2	10	0.0998347	479.912
0.3	0.2	10	0.0996961	591.035
0.4	0.2	10	0.099438	692.203
0.5	0.2	10	0.0994271	772.35
0.6	0.2	10	0.0999897	822.426
0.7	0.2	10	0.0998354	833.079
0.8	0.2	10	0.0994211	793.175
0.9	0.2	10	0.0994206	684.646
0.1	0.3	10	0.0999833	392.049
0.2	0.3	10	0.0998372	479.916
0.3	0.3	10	0.0996169	591.063
0.4	0.3	10	0.0995179	692.447
0.5	0.3	10	0.0995823	773.381
0.6	0.3	10	0.0996937	824.975
0.7	0.3	10	0.0994299	837.301
0.8	0.3	10	0.0996881	797.659
0.9	0.3	10	0.0999355	684.571
0.1	0.4	10	0.0999551	392.049
0.2	0.4	10	0.0998742	479.919
0.3	0.4	10	0.0996075	591.086
0.4	0.4	10	0.0999822	692.642
0.5	0.4	10	0.0996422	774.274
0.6	0.4	10	0.099383	827.287
0.7	0.4	10	0.0995835	841.258
0.8	0.4	10	0.0996656	802.177
0.9	0.4	10	0.0997952	684.682
0.1	0.5	10	0.0999751	392.049
0.2	0.5	10	0.0999036	479.922
0.3	0.5	10	0.0999876	591.104
0.4	0.5	10	0.0998715	692.803
0.5	0.5	10	0.0996409	775.034
0.6	0.5	10	0.0997474	829.323
0.7	0.5	10	0.0997914	844.98
0.8	0.5	10	0.0994053	806.691
0.9	0.5	10	0.0999048	685.008
0.1	0.6	10	0.0999857	392.049
0.2	0.6	10	0.099944	479.924
0.3	0.6	10	0.0997072	591.12
0.4	0.6	10	0.0999401	692.93
0.5	0.6	10	0.0997293	775.667
0.6	0.6	10	0.0997138	831.143
0.7	0.6	10	0.0998551	848.455
0.8	0.6	10	0.0999677	811.063
0.9	0.6	10	0.0996208	685.655
0.1	0.7	10	0.346245	391.807
0.2	0.7	10	0.0998649	479.926
0.3	0.7	10	0.0998551	591.133
0.4	0.7	10	0.0996052	693.031
0.5	0.7	10	0.0996609	776.19
0.6	0.7	10	0.0997202	832.723
0.7	0.7	10	0.0998927	851.646
0.8	0.7	10	0.0997322	815.404
0.9	0.7	10	0.0995991	686.681
0.1	0.8	10	57.4014	335.742
0.2	0.8	10	0.0998982	479.929
0.3	0.8	10	0.0999152	591.144
0.4	0.8	10	0.0998459	693.107
0.5	0.8	10	0.0999082	776.608
0.6	0.8	10	0.0998212	834.071
0.7	0.8	10	0.0998038	854.534
0.8	0.8	10	0.0998384	819.558
0.9	0.8	10	0.0998829	688.178
0.1	0.9	10	388.697	11.0595
0.2	0.9	10	0.0999575	479.93
0.3	0.9	10	0.0997986	591.154
0.4	0.9	10	0.0996661	693.167
0.5	0.9	10	0.0996885	776.943
0.6	0.9	10	0.0998519	835.2
0.7	0.9	10	0.0999874	857.079
0.8	0.9	10	0.0996332	823.518
0.9	0.9	10	0.0999689	690.252
0.1	1	10	399.898	0.0999872
0.2	1	10	0.0999855	479.932
0.3	1	10	0.0998416	591.162
0.4	1	10	0.0996802	693.212
0.5	1	10	0.0999732	777.197
0.6	1	10	0.0995977	836.127
0.7	1	10	0.0999461	859.294
0.8	1	10	0.0997365	827.172
0.9	1	10	0.0999889	692.913
